# Supplementary material for: Adaptive plant traits under anthropogenic burning regimes: A database for UK heath and mire plant species
Source: Am J Bot. 2025 Sep 3;112(10):e70090. doi: 10.1002/ajb2.70090 (PMC12572691; doi:10.1002/ajb2.70090)
Supplement: Supplementary file 1 — Appendix S1. The heath and mire plant fire response (HeMiFiRe) database compiled using a trait‐based approach to assess the fire responses of 153 vascular and nonvascular plant taxa in UK heath and mire ecosystems managed by fire. [file AJB2-112-e70090-s001.xlsx]

## Sheet: Information
		Simpson et al.—American Journal of Botany 2025—Appendix S1
		Appendix S1. The HeMi-FiRe Database
		(Heath and Mire Plant Fire Response database)
		Created by Kimberley J. Simpson, Claire M. Belcher and Sarah J. Baker
		The HeMi-FiRe database uses a trait-based approach to assess the fire responses of vascular and nonvascular plant species in UK heath and mire ecosystems managed by fire. It contains data on traits adaptive under frequent burns for 153 plant taxa that can then be used to make predictions about fire effects. For all studied taxa, there is a description of the fire effect (i.e., mortality or top-ki…
		The database also lists whether the species has 'Resistance' or 'Persistence' traits with respect to fire.
		Resistance traits are those that allow aboveground plant biomass to resist the effects of fire.
		Persistance traits are those that allow plants to regenerate post-fire after the death or top-kill of standing individuals. These are further broken down by mechanism: resprouting after fire, recruiting from an on-site seedbank that survives the effects of fire, and recruiting from seeds dispersed into burnt area.
		The database also includes information on the timing of life history events (e.g., longevity, age at sexual reproduction, phenology) and the conservation status of species by adding whether they are (i) a UK Biodiversity Action Plan (BAP) priority species (identified as being the most threatened and requiring conservation action) and/or (ii) a protected species according to the Wildlife and Count…
		This database can alternatively be accessed at the website https://www.ukplantfiretraits.org/.
		The construction of this database and associated information were described by Simpson, Belcher and Baker (2025) Adaptive plant traits under anthropogenic burning regimes: A database for UK heath and mire plant species. American Journal of Botany. Please cite this paper when using the provided data.

## Sheet: Database
Taxa	Resist	Persist via resprouting	Persist via on-site seedbank	Persist via off-site seed	Fire effect on plant	Key traits	Plant response to fire	Timing of life history	Conservation status	References
VASCULAR PLANTS
Angiosperms
Family: Apiaceae
Daucus carota (Wild carrot)	No	Yes	Yes	Yes	Little information is available on wild carrot’s response to burning, but it is likely that fire will top-kill adult plants, which may resprout from the tap root (as it does from defoliation).	Wild carrot has a taproot, that can reach a depth of 2 m (Johansen et al. 2015); it can resprout from the taproot when aboveground biomass is removed. Seeds survive through mild fires but may be destroyed by high temperatures (Riviero et al. 2019).	Wild carrot populations tolerate or benefit from disturbances such as fire and tend to decline in areas without disturbance (Hilty 2015). Seeds germinate readily after fire, although germination may be reduced under high temperatures (Riviero et al. 2019). The importance of resprouting to post-fire recovery in wild carrots is unstudied.	Biennial or short-lived perennial. Seeds produced in second growing season. Flowers June to September.		Hilty, J. 2015. Wild carrot: Daucus carota, carrot family (Apiaceae). Illinois wildflowers. http://www.illinoiswildflowers.info/weeds/plants/wild_carrot.htm [Expert opinion; Grey literature] Johansen, T.J. Thomsen M.G., Løes A-K, Riley H. 2015. Root development in potato and carrot crops – influences of soil compaction. Acta Agriculturae Scandinavica, Section B — Soil and Plant Science 65: 182-19…
Heracleum sphondylium (Hogweed)	No	Yes	Yes	Yes	Little information is available on Hogweed’s response to burning. Literature on closely related species (H. maximum, H. mantegazzianum) suggests hogweed is probably killed or top-killed by fire.	Hogweed’s root crown is under the soil surface (e.g., in H. mantegazzianum, root crowns occur to 12 cm belowground), where they are likely protected from extreme temperatures, making post-fire resprouting likely. Fire effects on seeds are not described.	Hogweed may benefit from fire, as seen in closely related species (e.g., H. maximum had greater cover after wildfire; Zager 1980). In addition to potential resprouting, seedling establishment on burned sites is likely, given that seed germination and seedling growth are best on open sites (Bartos and Mueggler 1982; Otte and Franke 1998).	Biennial or short-lived perennial. Seeds produced in second growing season. Flowers June to September.		Bartos, D. L., Mueggler, W. F. 1982. Early succession following clearcutting of aspen communities in northern Utah. Journal of Range Management 35: 764-768 [Empirical evidence; Academic literature] Otte, A., Franke, R. 1998. The ecology of the Caucasian herbaceous perennial. Heracleum mantegazzianum Somm. et Lev. (giant hogweed) in cultural ecosystems of Central Europe. Phytocoenologia 28: 205-23…
Pimpinella saxifraga (Burnet-saxifrage)	No	Yes	?	Yes	This species is likely to be top-killed by fire with belowground buds surviving.	Burnet-saxifrage is a perennial herb with a taproot that supports a belowground bud bank 4-9 cm beneath the soil (Klimešová et al. 2017). Fire effects on seeds are not described in the literature.	The effect of fire on burnet-saxifrage populations is not described in the literature. However, the survival of belowground parts seems likely. This species is suppressed by tall, competing plants, so populations may benefit from the removal of standing biomass by fire.	A winter-green perennial. Seeds likely produced from second growing season. Flowers May to September.		Klimešová J., Danihelka J., Chrtek J., de Bello F. and Herben T. 2017. CLO-PLA: a database of clonal and budbank traits of the Central European flora. Ecology 98: 1179 [Empirical evidence; Academic literature]
Family: Asteraceae
Achillea millefolium (Common yarrow)	No	Yes	No	Yes	Common yarrow is top-killed by low severity fire but has good resprouting ability afterwards.	Common yarrow has an extensive network of rhizomes, which are usually only slightly damaged by low-intensity fire (Higgins and Mack 1987). Severe fire, however, may cause mortality (Mitchell 1984). Following fire, regeneration is from rapid rhizome spread and wind dispersal of seeds onto burned sites from adjacent unburned areas (Howe 1994).	Common yarrow's good resprouting ability, high germination percentages, and competitive seedlings result in a remarkable persistence under fire disturbance. The cover and frequency of common yarrow tends to increase the first few years after fire before decreasing to prefire levels as competition and shading intensifies (e.g., Gibson and Hulbert 1987; Bork et al. 1996).	A winter-green perennial. Seeds likely produced from second growing season. Flowers June to September.		Aleksoff, Keith C. 1999. Achillea millefolium. In: Fire Effects Information System, [Online]. U.S. Department of Agriculture, Forest Service, Rocky Mountain Research Station, Fire Sciences Laboratory (Producer). Available: https://www.fs.usda.gov/database/feis/plants/forb/achmil/all.html [2024, January 24]. [Expert opinion; Grey literature] Bork, Edward; Smith, Darrell; Willoughby, Michael. 1996.…
Cirsium spp. (Thistles, e.g., C. dissectum, C. helenioides)	No	Yes	No	Yes	Thistles are likely top-killed by fire and resprout vegetatively after (Zouhar 2001; Gucker 2009).	Thistles are able to both survive fire on site and to colonize recently burned sites with exposed bare soil (Stickney and Cambell 2000). The extensive root system gives them the ability to survive even severe fire (Young 1986). Thistles can produce an abundant, flammable aboveground biomass that readily ignites (Hogenbirk and Wein 1995). Clonal propagation is the dominant form of reproduction wit…	Thistles tolerate and can be enhanced by fire (Young 1986). Thistles also have the potential to increase fire frequency and perhaps severity as a result of their abundant and readily ignited litter (Hogenbirk and Wein 1995).	Long-lived perennials. In productive sites, thistles can flower in the second year at the earliest. Flowers May to August.		Gucker, C. L. 2009. Cirsium palustre. In: Fire Effects Information System, [Online]. U.S. Department of Agriculture, Forest Service, Rocky Mountain Research Station, Fire Sciences Laboratory (Producer). Available: https://www.fs.usda.gov/database/feis/plants/forb/cirpal/all.html [2024, January 24]. [Expert opinion; Grey literature] Hogenbirk, J. C., Wein, R. W. 1995. Fire in boreal wet-meadows: i…
Crepis paludosa (Marsh hawk's-beard)	No	Yes	No	Yes	We found no published information about the direct effects of fire on marsh hawk’s-beard, but it is likely top-killed with underground rhizomes surviving.	Marsh hawk’s-beard is rhizomatous and can spread laterally via clonal growth (Klimešová et al. 2017). Fire effects on seeds are not described; however, the seed bank of this species is short-lived (<1 year; Thompson et al. 1997). Seeds can be dispersed by animals.	The response of marsh hawk's-beard is not described in the literature. To recruit in burnt areas, it may rely on off-site seed sources due to its transient seed bank.	A perennial. Seeds likely produced from second growing season. Flowering July to September.		Klimešová, J., Danihelka, J., Chrtek, J., de Bello F. and Herben, T. (2017) CLO-PLA: a database of clonal and budbank traits of the Central European flora. Ecology 98: 1179. [Empirical evidence; Academic literature] Thompson, K, Bakker, J P, Bekker, R M. 1997. Soil seed banks of NW Europe: methodology,density and longevity. Cambridge University Press. 276 pp [Empirical evidence; Academic literatu…
Eupatorium cannabinum (Hemp-agrimony)	No	Yes	Yes	Yes	We found no published information about the direct effects of fire on hemp-agrimony, but it is likely top-killed with underground rhizomes surviving.	Hemp-agrimony is a tall herb with woody rhizomes from which erect stems rise (Klimešová et al. 2017). It overwinters as belowground rhizomes. Hemp-agrimony produces thousands of tiny, wind-dispersed seeds (Clarkson et al. 2003). Seed longevity is variable, from transient to long-lived (Thompson et al. 1997)	The response of hemp-agrimony is not described in the literature. Survival of rhizomes seems likely, as does the movement of seeds into burned sites on the wind and their subsequent germination.	A perennial. Seeds likely produced from second growing season. Flowering July to September.		Clarkson, B.D., Mc Queen, J.C., Walbert, K. 2003, Eupatorium cannabinum Invasion of Ihupuku Swamp, Waverly. CBER Contract Report No. 28. Department of Conservation, Wanganui. [Empirical evidence; Grey literature] Klimešová, J., Danihelka, J., Chrtek, J., de Bello, F., Herben, T. (2017) CLO-PLA: a database of clonal and budbank traits of the Central European flora. Ecology 98: 1179. [Empirical evi…												0
Hieracium spp. (Hawkweeds)	No	Yes	No	Yes	There is no published information on the immediate effects of fire on hawkweeds, but plants and stolons are likely top-killed by fire whereas belowground rhizomes and adventitious root buds may survive.	Hawkweed rhizomes, adventitious root buds, and stolons resprout after physical disturbance (North Dakota Department of Agriculture 2007; Williams et al. 2007), suggesting that post-fire sprouting is possible. The seeds have the potential for long-distance dispersal, though do not seem to persist in the soil seed bank.	High-light conditions produced by fire may favor hawkweed sexual reproduction and vegetative regeneration (Carson and Root 2000).	Perennial species. Seeds likely produced from second growing season. Flowering June to September.	BAP: ​​H. backhousei, H. calvum, H. graniticola, H. grovesii, H. insigne, H. kennethii, H. larigense, H. leptodon, H. macrocarpum, H. notabile, H. optimum, H. pseudocurvatum, H. pseudopetiolatum, H. sect. Alpestria, H. subgracilentipes; protected: H. northroense, H. zetlandicum, H. attenuatifolium	North Dakota Department of Agriculture. 2007. Meadow hawkweed (Hieracium pratense). Bismarck, ND: North Dakota Department of Agriculture. [Empirical evidence; Grey literature] Williams, N., Hahs, A., Morgan, J., Holland, K. 2007. A dispersal constrained habitat suitability model for orange hawkweed (Hieracium aurantiacum) on the Bogong High Plains, Victoria. Parks Victoria Technical Series No. 38…
Leontodon spp. (Hawkbits)	No	Yes	Yes	Yes	Immediate effects of fire appear to vary between hawkbit species, with some showing an ability to resprout after top-kill by fire (e.g. L. tuberosum; Kazanis & Arianoutsou 2004) and others not (e.g. L. taraxacoides; Valbuena & Trabaud 2001)	Deep tap roots support post-fire resprouting in some species (e.g., L. tuberosum; Kazanis and Arianoutsou 2004). Post-fire germination appears to be a different strategy of other hawkbit species (e.g., L. taraxacoides; Valbuena and Trabaud 2001; Pausas and Tavşanoğlu 2018). Seeds are wind-dispersed.	There is little information on the response of hawkbits to fire, except one report that found rough hawkbit (L. hispidus) increased in abundance after a prescribed fire (Pendergrass 1996). The high-light conditions produced by fire are likely to enhance hawkbit populations.	Perennial species. Seeds likely produced from second growing season. Flowering May to October.		Pendergrass (Connelly), K.L., 1996. Vegetation composition and response to fire of native Willamette Valley wetland prairies. M.S. Thesis. Oregon State University, Corvallis, OR, USA. [Empirical evidence; Academic literature] Valbuena, L., Trabaud, L. (2001). Contribution of the soil seed bank to post-fire recovery of a heathland. Plant Ecology 152: 175-183. [Empirical evidence; Academic literatu…
Leucanthemum vulgare (Ox-eye daisy)	No	Yes	Yes	Yes	Ox-eye daisy may be top-killed by fire, but rhizomes can survive.	Ox-eye daisy may recover via creeping rhizomes or from the large, long-lived (>6 years) soil seed bank (USDA 2017). Seeds can be transported by animals.	Ox-eye daisy appears to tolerate, or benefit from, disturbance such as fire. Fire may increase ox-eye cover/abundance by exposing bare mineral soil (Mangold et al. 2009)	A perennial. Seeds likely produced from second growing season. Flowering May to September.		Mangold, J., Sheley, R., Brown, M. 2009. Oxeye Daisy: Identification, Biology and Integrated Management Montana State University Extension Guide. https://gilpin.extension.colostate.edu/wp-content/uploads/sites/29/2016/09/oxeye-mgt.pdf [Expert opinion; Grey literature] USDA (United States Department of Agriculture) 2017 Field Guide for Managing Oxeye Daisy in the Southwest (TP-R3-16-33). Forest Se…
Senecio jacobaea (Common ragwort)	No	Yes	Yes	Yes	Plants may be top-killed by fire with the root or root crown surviving (Tasman Council 2013).	Large persistent soil seed bank that germinates readily after fire. Seeds are mainly wind dispersed. The roots have the capacity to form perennating buds, which can support resprouting (Jacobs and Sing 2009)	Common ragwort responds readily to disturbance such as fire. Fire may create new openings favorable to ragwort seed germination (Jacobs and Sing 2009).	A perennial. Seeds likely produced from second growing season. Flowering May to October.		Tasman Council Natural. Resource Management. 2013. Managing vegetation after fire. 036250 9221 [Empirical. evidence; Grey literature] Jacobs, J., Sing, S. 2009. Ecology and Management of Tansy Ragwort (Senecio jacobaea L.). United States Department of Agriculture NATURal. RESOURCES CONSERVATION SERVICE Invasive Species Technical. Note No. MT-24 June 2009 [Empirical evidence; Grey literature]
Solidago virgaurea (Goldenrod)	No	Yes	Yes	Yes	Immediate fire effects on goldenrod are unreported, however in a closely related species (S. canadensis), plants are top-killed but underground rhizomes survive (Coladonato 1993)	Regeneration after fire can be via underground rhizomes or soil-stored seeds in closely related species (S. canadensis; Coladonato 1993, Young 1986). Seeds are wind-dispersed.	Low- to moderate-severity fire enhances the frequency and cover of a closely related species, S. canadensis (Medve 1984). Based on this, we may expect a similar response in goldenrod	A perennial. Seeds likely produced from second growing season. Flowering July to September.		Coladonato, M. 1993. Solidago canadensis. In: Fire Effects Information System, [Online]. U.S. Department of Agriculture, Forest Service, Rocky Mountain Research Station, Fire Sciences Laboratory (Producer). Available:https://www.fs.usda.gov/database/feis/plants/forb/solcan/all.html [2024, January 24]. [Expert opinion; Grey literature] Medve, R.J. 1984. The mycorrhizae of pioneer species in distur…
Taraxacum officinale (Common dandelion)	No	Yes	Yes	Yes	Common dandelion may be top-killed by fire, but the tap root can survive (Esser 1993).	Common dandelion’s prolific production of wind-dispersed seed (Toth 1991) and persistent, viable seed bank (Ahlgren 1979) means burnt sites can be readily colonized. A thick tap root belowground can support resprouting. after fire.	Common dandelion increases in frequency after fire, particularly in the first or second postfire year (e.g., Eichhorn and Watts 1984).	A perennial. In productive sites, seeds can be produced in the first growing season. Flowering March to October.		Ahlgren, C.E. 1979. Buried seed in the forest floor of the Boundary Waters Canoe Area. Minnesota Forestry Research Note No. 271. St. Paul, MN: University of Minnesota, College of Forestry. 4 p. [Empirical evidence; Grey literature] Eichhorn, L. C., Watts, C.R. 1984. Plant succession on burns in the river breaks of central Montana. Proceedings, Montana Academy of Science 43: 21-34. [Empirical evid…
Tussilago farfara (Coltsfoot)	No	Yes	No	Yes	Coltsfoot is likely top-killed by fire; belowground reproductive structures may survive.	Coltsfoot has extensive, deep rhizomes from which it can resprout after mechanical disturbance (Bakker 1960), so it seems likely that rhizomes below the soil can resprout after fire. Seeds have potential for long-distance dispersal via wind and water and so may move into burnt areas and colonize (e.g., Colgan 1913). Seed longevity is short (<6 months; Bakker 1960).	The information available suggests that fire may facilitate coltsfoot establishment and spread (Innes 2011). Recruitment from off-site wiind-dispersed seed is likely, while on-site seed banks are transient.	A perennial. Seeds produced from second growing season. Flowering February to May.		Bakker, D. 1960. A comparative life-history study of Cirsium arvense (L.) Scop. and Tussilago farfara L., the most troublesome weeds in the newly reclaimed polders of the former Zuiderzee. In: Harper, J. L., ed. The biology of weeds. Oxford: Blackwell Scientific Publishers: 205-222. [Empirical evidence; Academic literature] Colgan, N. 1913. Further notes on the burnt ground flora of Killiney Hill…
Hypochaeris radicata (Hairy catsear)	No	Yes	Yes	Yes	Hairy catsear may be top-killed by fire, but the root taproot can survive (Valbuena and Trabaud 2001).	Deep tap roots support post-fire resprouting, and soil-stored seedbanks allow post-fire colonisation. Seeds are wind-dispersed.	Hairy catsear tends to increase in abundance after a prescribed fire (Anzinger and Radosevich 2008). The high-light conditions produced by fire are likely to enhance hairy catsear populations.	A perennial. In productive sites, seeds can be produced in the first growing season. Flowering June to September.		Anzinger, D., Radosevich, S.R. 2008. Chapter 10: Fire and nonnative invasive plants in the Northwest Coastal bioregion. In: Zouhar, K., Smith, J. K., Sutherland, S., Brooks, M. L.. Wildland fire in ecosystems: fire and nonnative invasive plants. Gen. Tech. Rep. RMRS-GTR-42-vol. 6. Ogden, UT: U.S. Department of Agriculture, Forest Service, Rocky Mountain Research Station. p. 197-224 [Empirical evi…
Serratula tinctoria (Saw wort)	No	Yes	Yes	Yes	The direct effect of fire on this species is not described in the literature, but it is likely top-killed by low-severity fire and killed in high-severity fires.	Saw wort is an erect, perennial plant, with numerous thread-like roots and a short, slanting rhizome (Jefferson and Walker 2017). Resprouting after fire from belowground buds is not described in the literature for this species, but is for a closely related species in southern Europe (S. nudicaulis; Bagaria et al. 2012). This species has a short-term persistent seed bank type (Hölzel and Otte 2004…	Saw worts live in heathland communities that have had a long history of burning management (e.g., the Lizard Peninsula, southwest England; Coombe and Frost 1956; Rodwell 1991). Coombe and Frost (1956) noted that burning has had no permanent effects on species typical of the Erica vagans-Ulex europaeus heath in the Lizard Peninsula, but that saw wort is much less abundant in recently burnt stands.	A long-lived perennial. Seeds likely produced from second growing season. Flowering July to September.		Bagaria, G., Pino, J., Rodà, F., Guardiola, M. 2012. Species traits weakly involved in plant responses to landscape properties in Mediterranean grasslands. Journal of Vegetation Science 23: 432–442. [Empirical evidence; Academic literature] Coombe, D.E., Frost, L.C. 1956 The heaths of the Cornish serpentine. Journal of Ecology, 44: 226–256. [Empirical evidence; Academic literature] Hölzel, N., Ot…
Family: Betulaceae
Alnus glutinosa (Black alder)	Yes	Yes	No	Yes	Fire is likely to top-kill black alder, but belowground parts are likely to survive	Black alder is a tree whose occurrence is closely linked to the availability and abundance of water, found primarily in low-lying damp and riparian places. It is fast-growing, with rapid increases in height in the first 10 years (Kajba and Gračan, 2003), early reproductive maturity and seed set (as early as the second growing season), and large quantities of seed that are produced by year six (Fu…	The moist environments that black alder lives means that fire is relatively rare and likely provides protection against extremely high flaming temperatures (i.e., because the wet soil resists heating and combustion, thus protecting belowground parts). Fire preceded by drought conditions will likely be highly damaging. This shade-intolerant species appears to benefit from disturbance that maintain…	Long-lived perennial. Time to maturity can be as little as 2 years. Flowering March to April.		Adie, H. and Lawes, M.J. 2023, Solutions to fire and shade: resprouting, growing tall and the origin of Eurasian temperate broadleaved forest. Biology Reviews 98: 643-661. [Empirical evidence; Academic literature] Diamantopoulou, M.J., Özçelik R, Hakkı Yavuz, H. 2018. Tree-bark volume prediction via machine learning: A case study based on black alder’s tree-bark production. Computers and Electron…
Betula nana (Dwarf birch)	No	Yes	No	Yes	Low- and moderate-severity fire likely cause top-kill in dwarf birch, with belowground buds surviving. Severe fires may cause mortality	Dwarf birch, a prostrate shrub up to 1 m tall, is rare in the British Isles, being found very locally in mainland Scotland. This species has an extensive underground system, with rhizomes and roots accounting for 80% of total plant biomass (Chapin 1980; Chapin et al. 1980). This species can regenerate after top-kill by fire by resprouting from the root crown and rhizomes after low- and moderate-s…	Dwarf birch is slow-growing (de Groot et al. 1997); therefore, although it can survive fire, frequent burning could diminish belowground stores and cause population declines.	Long-lived perennial. Time to maturity unclear but likely several years. Flowering March to May.		Chapin, F. Stuart, III. 1980. Nutrient allocation and responses to defoliation in tundra plants. Arctic and Alpine Research. 12(4): 553-563. [Empirical evidence; Academic literature] Chapin, F. Stuart, III; Johnson, Douglas A.; McKendrick, Jay D. 1980. Seasonal movement of nutrients in plants of differing growth form in an Alaskan tundra ecosystem: implications for herbivory. Journal of Ecology. …
Betula pendula (Silver birch)	No	Yes	No	Yes	Fire top-kills silver birch. It can regenerate after fire both by resprouting and through seed dispersal (Atkinson 1992).	Silver birch is a fast-growing, early successional pioneer tree species (More 1979) growing up to 25 m tall (Atkinson 1992). It has basal buds from which sprouting occurs as a response to fire and other damage (Kauppi, Rinne and Ferm 1987). Its seeds are wind-dispersed and may travel long distances (hundreds and thousands of metres; Matlack 1992; Van der Pijl 1982). Seed germination is stimulated…	Silver birch plays a vital role in the natural recovery of post-fire vegetation because this species frequently invades recently burned areas, which are ideal for seed germination and seedling establishment (Khoon and Gimingham 1984; Cabiaux and Devillez 1977). Invasion by birch usually follows burning on Scottish heaths (Hobbs, Mallik and Gimingham 1984).	Long-lived perennial. On productive sites, time to maturity can be as little as 3-5 years. Flowers April to May.		Atkinson M. D. 1992. Betula pendula Roth. (B. verrucosa Ehrh.) and B. pubescens Ehrh. Journal of Ecology 80: 837-870. [Empirical evidence; Academic literature] Cabiaux, C. and Devillez, F. 1977. Etude de l'influence des facteurs du milieu sur la germination et la levee des plantules du bouleau pubescent. Bulletin de la Societe Royale Botanique de Belgique 110: 96-112. [Empirical evidence; Academi…
Betula pubescens (Downy birch)	No	Yes	No	Yes	Downy birch is likely top-killed by fire with belowground parts surviving.	Downy birch, a deciduous broadleaf tree, can resprout from basal buds after fire (Kauppi, Rinne and Ferm 1987), and can do so from an early age. After a heathland fire, 98% of 6-month-old seedlings had new basal shoots (Davy and Gill 1984). Hobbs et al. (1984) stated that survival through fire by downy birch resulted from protection of the stem bases by litter. Seed germination and seedling estab…	Downy birch has high survival after low- to moderate-severity fires, and recruitment from seed is also enhanced after fire. Periodic fires encourage establishment and spread (Sinker 1962). For example, invasion by birch usually follows burning on Scottish heaths (Atkinson 1992).	Long-lived perennial. Starts to produce seed from about 15 years of age. Flowering April to May.		Atkinson, M. D. 1992. Betula Pendula Roth (B. Verrucosa Ehrh.) and B. Pubescens Ehrh. Journal of Ecology 80: 837–870 [Empirical evidence; Academic literature] Cabiaux, C. and Devillez, F. 1977. Etude de l'influence des facteurs du milieu sur la germination et la levee des plantules du bouleau pubescent. Bulletin de la Societe Royale Botanique de Belgique 110" 96-112 [Empirical evidence; Academic …
Family: Campanulaceae
Campanula rotundifolia (Harebell)	No	Yes	Yes	No	Harebells are likely top-killed by fire, with belowground rhizomes surviving.	Harebell is a rhizomatous perennial herb with a creeping, slender, elongated and much branched rootstock which produces adventitious buds. A white taproot is also occasionally present. Plants generally overwinter as frost-resistant green rosettes. Harebells also spread by seed although seed dispersal distances are short (Stevens et al. 2012). Seed bank longevity appear to short (less than 1 year …	After heather burning in a Scottish moorland, Mallik and Gimingham (1985) found that harebells can regenerate from underground perennating organs that escaped the effects of fire.	A perennial. Seeds produced from second growing season. Flowering July to September.		Mallik, A.U. and Gimingham, C.H. 1985. Ecological effects of heather burning: II. Effects on seed germination and vegetative regeneration. Journal of Ecology 73: 633–644. [Empirical evidence; Academic literature] Stevens, C.J., Wilson, J. and McAllister, H.A. 2012. Biological Flora of the British Isles: Campanula rotundifolia. Journal of Ecology 100: 821-839. [Empirical evidence; Academic literat…
Lobelia urens (Heath lobelia)	No	?	Yes	No	The immediate fire effects on heath lobelia are unreported. The presence of a rhizome may mean an ability to resprout but post-fire persistence appears to be linked to abundant recruitment from on site seed.	A rhizomatous, perennial herb. Heath lobelia has a long-lived seed bank that is stimulated by fire (Dinsdale 1996). Seeds are dispersed short distances (<1 m; Lososová et al. 2023).	Fire brings dormant heath lobelia seeds in the seed bank to the surface and into conditions favorable for germination (Harper 1977). Fires in woodlands and plantations have caused a flush of germinating individuals of this nationally (UK) rare species (Dinsdale 1996).	A perennial. Time to sexual reproduction is unclear. Flowering July to September.	BAP: L. urens	Dinsdale, J.M. 1996 The conservation and ecology of the heath lobelia, Lobelia urens L. PhD Thesis, University of Plymouth, UK. [Empirical evidence; Academic literature] Harper, J.L. 1977. Population biology of plants. Academic Press, London. [Empirical evidence; Academic literature] Lososová, Z., Axmanová, I., Chytrý, M., Midolo, G., Abdulhak, S., Karger, D.N., Renaud, J., Van Es, J., Vittoz, P.…
Jasione montana (Sheep's-bit)	No	No	Yes	No	Sheep’s-bit is likely killed by fire.	Sheep’s-bit is an annual or biennial plant. The adult plants are killed by fire, but regeneration can occur via seedling establishment from soil-stored seed (Valbuena and Trabaud 2001). There is no specialised seed dispersal mechanism, and typical maximum seed travel is around 1.4 m from the parent plant.	A reduction in cover and competition after fire may open up recruitment opportunities for sheep’s-bit (Davies 2004). A flush of seedling emergence and establishment may occur on burnt patches, which will likely be outcompeted by other heathland species eventually.	Annual or biennial. Seed production in first or second year. Flowering May to September.		Davies, G. M. 2004. Bradda Head Fire 17-19th October 2003. Report to the Isle of Man Government Department of Agriculture, Fisheries and Forestry. University of Edinburgh/Game Conservancy Trust [Expert opinion; Grey literature] Valbuena, L., Trabaud, L. 2001. Contribution of the soil seed bank to post-fire recovery of a heathland. Plant Ecology 152: 175-183 [Empirical evidence; Academic literatur…
Family: Caprifoliaceae
Succisa pratensis (Devil's bit scabious)	No	Yes	Yes	No	Devil’s bit scabious can survive low-severity fires (Mallik and Gimingham 1983)	Surface-level buds remain well protected from fire damage by a covering of old leaf bases, allowing resprouting after fire (Mallik and Gimingham 1983). Fire effects on seed viability is unknown. There is no specialised seed dispersal mechanism and dispersal distances are short (Grime et al. 1988). Seed longevity is highly variable, although most observations suggest <5 years (Thompson et al. 1997…	Fire appears to have a stimulatory effect on devil’s bit scabious. High-temperature fires resulted in more regrowth and production of more apical meristems after fire (Mallik and Gimingham 1985), perhaps linked to a greater reproductive output (although not tested).	A perennial. Seeds likely produced from second growing season. Flowering July to October.		Grime, J.P., Hodgson, J.G. and Hunt, R. 1988. Comparative Plant Ecology: A functional approach to common British species. Unwin Hyman Ltd., London [Empirical evidence; Academic literature] Mallik, A.U., Gimingham, C.H. 1983. Regeneration of heathland plants following burning. Vegetatio 53: 45-58. [Empirical evidence; Academic literature] Mallik, A.U., Gimingham, C.H. 1985. Effects on Seed Germina…
Valeriana officinalis (Common valerian)	No	Yes	?	Yes	This species is likely to be top-killed by fire with belowground buds surviving.	Common valerian is herbaceous and grows from an underground rhizome and has fibrous roots and stolons at the soil surface. Its ability to reproduce vegetatively via stolons allows this species to spread vigorously and form dense clumps, that gradually expand outward. It also spreads vigorously via wind-dispersed seeds (Sádlo et al. 2018). Fire effects on seed viability are unknown.	The response of this species to fire is not described in the literature. However, its belowground rhizomes and ability to spread rapidly via reproduction and vegetative growth suggests this species will tolerate fire and may colonize bare ground produced by fire rapidly.	Perennial. Seeds likely produced from second growing season. Flowering June to August.		Klimešová, J., Danihelka, J., Chrtek, J., de Bello, F. and Herben, T. 2017. CLO-PLA: a database of clonal and budbank traits of the Central European flora. Ecology 98: 1179. [Empirical evidence; Academic literature] Sádlo, J., Chytrý, M., Pergl, J. and Pyšek, P. 2018. Plant dispersal strategies: a new classification based on multiple dispersal modes of individual species. Preslia 90: 1–22. [Empir…
Family: Carophyllaceae
Cerastium spp. (Mouse ears)	No	No	Yes	Yes	Fire will likely kill mouse ears.	Mouse ears are prostate, short-lived perennial herbs with creeping matlike stems that root from the stem joints (Wagner et al. 1999). They are vigorous seed producers (up to 19000 seeds per m2; Williams 1984), and seeds can persist in the soil for at least 5 years (Thompson et al. 1993). Seed dispersal is primarily via the wind.	The direct effect of fire on mouse ear populations is unclear from the literature. However, it is noted that mouse ears behave like biennial or annual species in disturbed places. Regeneration after fire via the soil-stored seed bank is likely.	Short-lived perennial (but more like an annual or biennial in disturbed habitats). Seeds likely produced in first or second year (dependent on disturbance level). Flowering May to July.	BAP: Cerastium arcticum, Cerastium fontanum subsp. scoticum, Cerastium nigrescens	Thompson, K. B. S. R., Band, S. R., and Hodgson, J. G. 1993. Seed size and shape predict persistence in soil. Functional Ecology 7: 236-241 [Empirical evidence; Academic literature] Wagner, W.L., Herbst, D.R.and Sohmer, S.H. 1999. Manual of the flowering plants of Hawaii. Revised edition. University of Hawai͚i Press and Bishop Museum Press, Honolulu, HI. [Empirical evidence; Academic literature] …
Lychnis flos-cuculi (Ragged robin)	No	Yes	Yes	No	Ragged robin will likely be top-killed by low-severity fire, but may be killed by more severe fire.	This perennial, nonclonal herb has a rhizome-like pleiocorm (Klimešová et al. 2017). This structure supports a bank of buds at and below the soil surface (on average, six buds per shoot at the soil surface and 11 at a depth of 0-10 cm). The mean bud-bank depth is 4 cm (Klimešová et al. 2017). Fire effects on seed in unknown. Seed dispersal distances are fairly short (seed is released using a sway…	The only account found for ragged robin responses to fire is from a Molinia caerulea meadow in Poland that was accidently burned in a (presumed) high-severity fire (Wójcik et al. 2022). Ragged robin was one species of several that was absent from the burnt plots for the 3 years of the study (2-5 years after the fire), suggesting slow regeneration of this population. The sizable bud bank of this s…	Perennial species. Seeds likely produced from second growing season. Flowering May to August.		Klimešová, J., Danihelka, J., Chrtek, J., de Bello, F. and Herben, T. 2017. CLO-PLA: a database of clonal and budbank traits of the Central European flora. Ecology 98: 1179. [Empirical evidence; Academic literature] Wójcik T., Kostrakiewicz-Gierałt, K., Makuch-Pietraś, I. 2022. The effect of accidental burning on habitat conditions and species composition of Molinia caeruleae meadows. Journal for…
Sagina spp. (Pearlworts, e.g., S. nodosa, S. procumbens)	No	?	Yes	Yes	Pearlworts are likely to be top-killed by fire with belowground buds surviving.	Mat-forming, perennial, nonclonal plants that spread outward from a central rosette. They have belowground storage organs, such as corms or bulbils (depending upon the species). They can have a sizable, shallow bud bank (e.g., in S. procumbens, individuals had on average 13 buds at a depth of 3 cm; Klimešová et al. 2017). Fire effects on seeds are unknown. Seeds are predominantly wind-dispersed a…	Given their shallow bud bank, it is possible that pearlworts can survive low-severity fires but is not described in the literature. Recruitment from a long-lived on-site seed bank or from seeds blown in on the wind is possible.	Perennial species. Seeds likely produced from second growing season. Flowering June to July.	BAP: Sagina nivalis	Klimešová, J., Danihelka, J., Chrtek, J., de Bello, F. and Herben, T. 2017. CLO-PLA: a database of clonal and budbank traits of the Central European flora. Ecology 98: 1179. [Empirical evidence; Academic literature] BSBI Online Plant Atlas. 2020. Sagina nodosa (L.) Fenzl. eds P.A. Stroh, T. A. Humphrey, R.J. Burkmar, O.L. Pescott, D.B. Roy, and K.J. Walker. https://plantatlas2020.org/atlas/2cd4p9…
Stellaria graminea (Lesser stitchwort)	No	Yes	?	Yes	The direct effect of fire on lesser stitchwort is not described in the literature, but it is likely top-killed by fire.	Lesser stitchwort is a clonal, perennial herb that spreads via stolons. It has a sizable shallow bud bank (23 buds on average) with an average depth of buds 2 cm below the soil surface (Klimešová et al. 2017). It has an explosive seed-dispersal mechanism, dispersing seeds 1–5 m (Lososová et al. 2023). Longevity of the seed bank and fire effects of seeds are unclear.	Fire effects on lesser stitchwort populations are unclear from the literature. However, their belowground bud banks may allow survival, although its shallow depth likely makes them vulnerable to anything more than low-severity fires.	Perennial. Seeds likely produced from second growing season. Flowering May to September.		Klimešová, J., Danihelka, J., Chrtek, J., de Bello, F. and Herben, T. 2017. CLO-PLA: a database of clonal and budbank traits of the Central European flora. Ecology 98: 1179. [Empirical evidence; Academic literature] Lososová, Z., Axmanová, I., Chytrý, M., Midolo, G., Abdulhak, S., Karger, D.N., Renaud, J., Van Es, J., Vittoz, P. and Thuiller, W. 2023. Seed dispersal distance classes and dispersal…
Helianthemum nummularium (Rock rose)	No	Yes	Yes	Yes	The direct effect of fire on rock rose is not described in the literature, but it is likely top killed by fire.	A prostrate dwarf shrub that forms a dense mat from a central rootstock that exhibits clonal growth (vegetative) and sexual reproduction via seeds (Poschlod et al. 2011). Belowground stems have adventitious roots (Poschlod et al. 2011). The hard seed coat requires scarification to trigger germination. Gemination is stimulated by heat (Poschlod et al. 2011) but not smoke (Martinez-Baniela 2016). S…	Regeneration from seed appears to be especially enhanced by burning (Poschlod et al. 2011). Seeds are known to germinate naturally in autumn, but burning in spring appears to be able to break seed dormancy (Poschlod et al. 2011). Regrowth is also possible from adventitious roots but is not described in the literature.	Perennial. Seeds likely produced from second growing season. Flowering May to September.		Martinez-Baniela, M., Carlon, L., Diaz, T.E., Bueno, A., Fernadnez-Pascual, E. 2016. Plant-derived smoke and temperature effects on seed germination of five Helianthemum (Cistaceae). Flora 223: 56-61. [Empirical evidence; Academic literature] Milotić, T., Suyoto, H.N., Provoost, S. et al., 2017. Herbivore-induced expansion of Helianthemum nummularium in grassland–scrub mosaic vegetation: circumst…
Family: Convolvulaceae
Cuscuta epithymum (Dodder)	No	No	Yes	Yes	Dodder is a root-less, parasitic, annual plant that is killed by fire.	Dodder is a prolific seed producer; each plant can produce several thousand seeds. Seeds may survive the heat of fire dependent on the duration and intensity (Dawson et al. 1984).	Fire reduces dodder seed viability, and burning is used as a method of controlling dodder infestations (Dawson et al. 1984).	Annual species. Seeds produced within one growing season. Flowering June to October.		Dawson, J. H., F. M. Ashton, W. V. Welker, J. R. Frank, and G. A. Buchanan. 1984. Dodder and its control. Farmer’s Bulletin USDA. No. 2276. [Empirical evidence; Grey literature]
Family: Cornaceae
Cornus suecica (Dwarf cornel)	No	Yes	?	Yes	There is no published information on the immediate effects of fire on dwarf cornel. However, in closely related C. canadensis, fire typically causes top-kill while underground rhizomes survive (Gucker 2012). However, severe fires that produce long-duration soil heating may cause mortality (Flinn and Pringle 1983).	Underground rhizomes are protected from the heat of the fire by a layer of soil. Fire effects on seeds are unknown. In closely related C. canadensis, seeds exhibit double dormancy (hard, impermeable seed coat and dormant embryo), which can be overcome by scarification or heat shock treatment. Seeds germination of dwarf cornel might similarly benefit from heat shock although this is unclear. Seeds…	In C. canadensis, resprouting is seen within months of burning. In this closely-related species, fire may also stimulate flower and fruit production (Foster 1985), and increases in abundance after fire are common (Ross 1978; Lee 2004). It is likely that dwarf cornel will have similar responses to fire.	Perennial species. Seeds likely produced from second growing season. Flowering June to July.		Foster, D.R. 1985. Vegetation development following fire in Picea mariana (black spruce)-Pleurozium forests of south-eastern Labrador, Canada. Journal of Ecology 73: 517-534. [Empirical evidence; Academic literature] Lee, P. 2004. The impact of burn intensity from wildfires on seed and vegetative banks, and emergent understory in aspen-dominated boreal forests. Canadian Journal of Botany 82: 1468…
Family: Cupressaceae
Juniperus communis (Common juniper)	No	No	No	No	Common juniper will be killed by all except fires of very low severity.	Common juniper is an evergreen gymnosperm shrub or small tree that resprouts poorly after low-severity fires (although even these may cause mortality; Clifton et al. 1997). It is unclear from the literature if resprouting is from basal or epicormic buds, although the thin bark of this species (<6 mm at maturity) makes basal resprouting only likely. It is highly sensitive to moderate- to high-seve…	The main subspecies of juniper in the UK (J. communis subsp. communis and J. communis subsp. nana) are sensitive to fire. However, subspecies nana, a small procumbent shrub of well-drained bogs, upland heaths, and montane scrub in northern England and Scotland, seems especially intolerant of burning (Poore and McVean 1957; McVean 1961). The disappearance of this subspecies in heath has been ascri…	Perennial species. Seeds produced from 10 years. Flowering May to June.	BAP - Juniperus communis, Juniperus communis subsp. hemisphaerica	Clifton, S.J., Ward, L.K. and Ranner, D.S. 1997. The status of juniper Juniperus communis L. in north-east England. Biological Conservation 79; 67–77. [Empirical evidence; Academic literature] Faliński, J.B. 1998. Dioecious woody pioneer species (Juniperus communis, Populus tremula, Salix sp. div.) in the secondary succession and regeneration. Phytocoensis 10: (N.S.), Supplementum Cartographiae G…
Family: Cyperaceae
Carex spp. (Sedges; e.g., C. arenaria, C. binervis, C. capillaris, C. dioica, C. elata, C. flacca, C. nigra, C. paniculata, C. serotina, C. vesicaria)	No	Yes	Yes	Yes	Sedges are likely top-killed by fire, with rhizomes surviving (Mallik and Gimingham 1985; Chadwick 2002; Anderson 2008)	Many sedge species have rhizomes at or below the soil surface from which they can resprout quickly after fire (Mallik and Gimingham 1985; Bradley et al. 1992, Alberdi and Cavero 2002; Trabaud and Grandjanny 2002; Arnan et al. 2007). High severity fires can kill shallow rhizomes and delay recovery (Arno et al. 1985; Doyle et al. 1998). Sedges can also recruit after fire from soil-stored seed banks…	Sedges tend to be highly resistant to fire (Chadwick 2002; Anderson 2008). Post-fire regrowth can be rapid; regeneration of biomass, flowering and seed production by some species are possible within 1 or 2 years after fire (Houston et al. 2001; Taylor 1969). Population increases after fire have been reported in several sedge species (Leege and Godbolt 1985; Smith and Fischer 1997; Bradley et al. …	Perennial species. Seeds likely produced from second growing season. Flowers May to July.	BAP: Carex depauperata, Carex divisa, Carex ericetorum, Carex maritima, Carex vulpina; protected: Carex depauperata	Alberdi, L., Cavero, Y. 2002. Effect of fire on the understorey species of a Quercus ilex L. subsp. ballota (Desf.) Samp. forest in Navarra, Spain. Pages 25-32 in L. Trabaud and R. Prodon, editors. Fire and biological processes. Backhuys Publishers, Leiden, The Netherlands. [Empirical evidence; Academic literature] Anderson, M. D. 2008. Carex rossii. In: Fire Effects Information System, [Online].…
Eleocharis quinqueflora (Few-flowered spike-rush)	No	Yes	Yes	Yes	The direct effect of fire on few-flowered spike-rush is undescribed in the literature. However, in the closely related creeping spike-rush (E. palustris), individuals were top-killed by fire with rhizomes surviving (Hauser 2006).	Few-flowered spike-rush has belowground rhizomes, which may support post-fire resprouting, as observed in closely related E. palustris (Hauser 2006), which also has seeds that germinate post-fire. Seeds are animal dispersed over distances of 400 to 1500 m (Lososová et al. 2023).	Responses to fire of few-flowered spike-rush are undescribed, but may be similar to those of E. palustris, whose populations increased in abundance over the first 2 years after fire, but then returned to pre-fire population sizes (Hauser 2006; Kost and De Steven 2000).	Perennial species. Seeds likely produced from second growing season. Flowering June to July.		Hauser, A. S. 2006. Eleocharis palustris. In: Fire Effects Information System, [Online]. U.S. Department of Agriculture, Forest Service, Rocky Mountain Research Station, Fire Sciences Laboratory (Producer). Available: https://www.fs.usda.gov/database/feis/plants/graminoid/elepal/all.html [2024, February 2]. [Expert opinion; Grey literature] Lososová, Z., Axmanová, I., Chytrý, M., Midolo, G., Abdu…
Eriophorum spp. (cottongrasses, e.g., E. angustifolium, E. latifolium)	No	Yes	Yes	Yes	Cottongrasses are likely top-killed by fire, with rhizomes surviving low- to moderate-severity fires (Wein and Bliss 1973).	Cottongrasses are able to resprout from buds in root crowns that are protected by tussocks bases, moss mats, and peat (Wein and Bliss 1973). However, in young plants, where the tussock growth form is less developed, there is greater risk of fire damage and mortality (Archibold 1989). They can regrow quickly after fire and are frequently the first with signs of regrowth after fire (Wein and Bliss …	Cottongrass species are considered to be fire-adapted (Racine et al. 2006), with a high capacity to resist fire (Archibold 1989; Rowe 1980). Cottongrass abundance is enhanced by fire and declines with time since fire (Whitehead et al. 2021).	Perennial species. Seeds likely produced from second growing season. Flowering April to June.	Protected: E. gracile	Archibold, O. W. 1989. Seed banks and vegetation processes in coniferous forests. In: Leck, Mary Allessio; Parker, V. Thomas; Simpson, Robert L., eds. Ecology of soil seed banks. San Diego, CA: Academic Press: 107-122. [Empirical evidence; Academic literature] Racine, C.H. 1979. The 1977 tundra fires in the Seward Peninsula, Alaska: effects and initial revegetation. BLM-Alaska Technical Report 4.…
Eriophorum vaginatum (Hare's tail cottongrass)	No	Yes	Yes	Yes	Fires of low to moderate severity top-kill hare's tail cottongrass; severe fires may kill the entire plant (Innes 2014).	A long-lived tussock-forming grass with a deep root system, plants can produce tillers from corms after fire. A corm is a bulbous underground stem and storage organ that can produce new subterranean lateral shoots (Innes 2014). The seeds are likely killed by fires because it has been suggested that the maximum temperature for germination is 35C (Wein and McLean 1973). It produces high numbers of …	Hare’s tail cottongrass is considered to be fire-adapted (Racine et al. 2006; Innes 2014). It has been characterized as a fire-resister (e.g., Rowe 1983) for having traits that aid it in resisting the impact of fires (such as having the ability to insulate shoots and deep burial of root tissues). For example, its tussock growth form holds the base of the tussock close together, keeping it moist a…	Perennial species. Seeds likely produced from second growing season. Flowering is March to June.		Hobbs, R. J. 1984. Length of burning rotation and community composition in high-level Calluna-Eriophorum bog in northern England. Vegetation 57): 129-136. [Empirical evidence; Academic literature] Innes, R.J. 2014. Eriophorum vaginatum. In: Fire Effects Information System, [Online]. U.S. Department of Agriculture, Forest Service, Rocky Mountain Research Station, Missoula Fire Sciences Laboratory …
Isolepis setacea (Bristle club-rush)	No	No	Yes	No	Bristle club-rush is likely killed by fire.	Annual herb of damp soils (Klimešová et al. 2017). Plants lack specific dispersal features, resulting in low dispersal distances (0.1–1 m; Lososová et al. 2023). Fire effects on seeds have not been described.	The fire response of bristle club-rush is not described in the literature, but its annual life history means fire will most likely cause mortality. Seeds will likely be protected from fire by the damp soil in its habitat.	Annual species. Seeds produced within one growing season. Flowering May to September.		Klimešová, J., Danihelka, J., Chrtek, J., de Bello, F. and Herben, T. 2017. CLO-PLA: a database of clonal and budbank traits of the Central European flora. Ecology 98: 1179. [Empirical evidence; Academic literature] Lososová, Z., Axmanová, I., Chytrý, M., Midolo, G., Abdulhak, S., Karger, D.N., Renaud, J., Van Es, J., Vittoz, P. and Thuiller, W. 2023. Seed dispersal distance classes and dispersal…
Kobresia simpliciuscula (False sedge)	No	Yes	Yes	Yes	False sedge is likely top-killed by fire.	False sedge is a tufted perennial that can spread vegetatively via short underground rhizomes (Hedley 2014). Because individual plants are relatively long-lived, reproduction by seed is probably rare, with germination only where the vegetation is open (Smith 1999). It is found in only two locations in Britain (Hedley 2014). Seeds are animal dispersed over distances of 400 to 1500 m (Lososová et a…	The fire response of this species is not described. However, its underground rhizomes will probably allow survival through fire.	Perennial species. Seeds likely produced from second growing season. Flowering June to August.		Hedley, S. 2014. Kobresia simpliciuscula (Wahlenb.) Mack. False Sedge. Species Account. Botanical Society of Britain and Ireland. [Empirical evidence; Academic literature] Lososová, Z., Axmanová, I., Chytrý, M., Midolo, G., Abdulhak, S., Karger, D.N., Renaud, J., Van Es, J., Vittoz, P. and Thuiller, W. 2023. Seed dispersal distance classes and dispersal modes for the European flora. Global Ecolog…
Schoenus spp. (Bog-rushes, e.g., S. ferrugineus, S. nigricans)	No	Yes	Yes	No	Mature bog-rushes are likely top-killed by fire, but basal buds survive.	Mature bog-rushes have basal buds that are protected by sheathing leaf bases in even high-severity fires (Dawkins 1939), but seedlings are extremely susceptible to burning. Bog-rushes can have persistent soil-stored seed banks (Tatár 2010), which may support recruitment after fire. Seed dispersal tends to be low with no specialised dispersal mechanism, and seeds are retained in the inflorescence …	Bog-rushes are highly resistant to fire and may benefit from burning because it removes dead biomass and reduce competition.	Perennial species. Seeds likely produced from second growing season. Flowering July to October.		Tatár, S. 2010. Seed longevity and germination characteristics of six fen plant species. Acta Biol Hung. 61: 197-205. [Empirical evidence; Academic literature] Dawkins, C.J. (1939) Tussock Formation by Schoenus Nigricans: The Action of Fire and Water Erosion. Journal of Ecology 27: 1, pp. 78-88 [Empirical evidence; Academic literature]
Trichophorum cespitosum (Deergrass or deersedge)	No	Yes	?	No	Deergrass is likely top-killed by fire.	Deergrass is a compact, clump-forming sedge that produces dense growth of smooth stems. It has only fibrous roots (Aiken et al. 2007). Despite its close association with burned sites on bog and wet heath, its recovery mechanism is not explicitly described in the literature, but given its compact structure and basal meristems, it likely can resprout from basal buds. The contribution of Deergrass s…	Fire benefits deergrass, and the burning of blanket bog and wet heath leads to a period of dominance of this species and other graminoids such as purple moor grass (Molinia caerulea) and hare’s tail cottongrass (Eriophorum vaginatum; Forrest and Smith 1975; Currall 1981). Burning on short rotations can lead to maintenance of the dense graminoid phase and hence dominance of deergrass (Currall 1981…	Perennial species. Seeds likely produced from second growing season. Flowering May to August.		Aiken, S.G., Dallwitz, M.J., Consaul, L.L., McJannet, C.L., Boles, R.L., Argus, G.W., Gillett, J.M., Scott, P.J., Elven, R., LeBlanc, M.C., Gillespie, L.J., Brysting, A.K., Solstad, H., and Harris, J.G. 2007. Flora of the Canadian Arctic Archipelago: Descriptions, Illustrations, Identification, and Information Retrieval. NRC Research Press, National Research Council of Canada, Ottawa. http://natu…
Family: Droseraceae
Drosera rotundifolia (Round-leaved sundew)	No	No	Yes	No	Round-leaved sundew plants are likely killed by even low-severity fires (Matthews 1994).	This short-lived, shade-intolerant, insectivorous forb has a shallow root system (<6 cm) and a short-lived taproot. It overwinters as a hibernaculum (tightly rolled leaf primordia). Sundews reproduce vegetatively or by seed. Seed banks are persistent and can survive fire, with this species colonising recently burned peat surfaces from seed (Schnell 1976; Crowder 1990). Seeds tend to be dispersed …	Winter fires have been found to increase seedling density and establishment of sundews (Brewer 1999). Seedling mortality after emergence has been noted in sites that have not been burned (Brewer 1999). Round-leaved sundew frequency also appeared to remain relatively stable in the five summers after a late March wildfire in a Scots pine (Pinus sylvestris) woodland in Scotland in 1974 (Sykes and Ho…	Perennial species. Seeds likely produced from second growing season. Flowering June to August.		Barker, N. G. and Williamson, G. B. 1988. Effects of a winter fire on Sarracenia alata and S. psittacina. American Journal of Botany 75: 138-143 [Empirical evidence; Academic literature] Brewer, J.S. 1999 Effects of Fire, Competition and Soil Disturbances on Regeneration of a Carnivrous Plant (Drosera capillaris). Am. Midl. Nat. 141: 28-42. [Empirical evidence; Academic literature] Crowder, A. A.…
Family: Ericaceae
Andromeda polifolia (Bog rosemary)	No	Yes	Yes	No	Surface fires can kill the aboveground parts of bog rosemary. In low- to moderate-severity fires where the organic layer is not removed, the roots and rhizomes usually survive (Gates 1942; Flinn and Wein 1977).	Bog rosemary has growing points deep in the soil and some prostrate branches. After fire, bog rosemary sprouts vigorously from rhizomes, producing both roots and aboveground shoots even if the abovegrounds parts are killed (Flinn and Wein 1977; Flinn 1980). Bog rosemary has even been suggested to be capable of surviving high-severity fires due to the depth of its rootings systems with its roots a…	Bog rosemary is indicated to respond well to prescribed fire when undertaken in spring and autumn but not summer. After spring or autumn burns of low severity in New Brunswick (Canada), stem density and relative abundance of bog rosemary increasrf by around 35% (Flinn and Wein 1988). But high-severity summer fires may reduce its abundance. Similarly, in a vegetation study in the Northwest Territo…	Perennial species. Seeds likely produced from second growing season. Flowering May to June.		Flinn, M. A., Wein, R.W. 1977. Depth of underground plant organs and theoretical survival during fire. Canadian Journal of Botany 55: 2550-2554. [Empirical evidence; Academic literature] Flinn, M. A. 1980. Heat penetration and early postfire regeneration of some understory species in the Acadian forest. Halifax, NB: University of New Brunswick. 87 p. Thesis. [Empirical evidence; Academic literatu…
Arctostaphylos spp. (Bearberries, e.g., A. uva-ursi, A. alpinus)	No	Yes	Yes	Yes	Bearberries are generally able to survive moderate-severity fires (Rowe 1983) but likely not high-severity, duff-consuming fires.	Bearberry species are deep-rooted (~1 m depth) shrubs (Nimlos et al. 1968). They largely reproduce via adventitious roots that reach through the duff layer, or as creeping stems which develop latent buds (McClearn 1968). They have an adventitious root crown and buds (Crane 1991). Bearberry seeds have a hard seed coat and are stored in the seedbank relatively near to the surface. Bearberry is able…	Bearberry is a resprouting species that thrives in short fire-return intervals of low-intensity fires that keep fuel load low (Rowe 1983; Crane 1991). It can resprout from latent buds on creeping stems, adventitious buds on the stem base and from the root crown although the root crown can be susceptible to fire (Crane 1991). Rowe (1983) characterized bearberry as a fire-endurer. Indeed, considera…	Perennial species. Seeds likely produced from second growing season. Flowering March to June.		Crane, M. F. 1991. Arctostaphylos uva-ursi. In: Fire Effects Information System, [Online]. U.S. Department of Agriculture, Forest Service, Rocky Mountain Research Station, Fire Sciences Laboratory (Producer). Available: https://www.fs.usda.gov/database/feis/plants/shrub/arcuva/all.html [Expert opinion; Grey literature] McLean, A. 1968. Fire resistance of forest species as influenced by root syste…
Calluna vulgaris (Common heather or ling)	No	Yes	Yes	Yes	Light- to moderate-severity fires may top-kill heather but do not usually damage stem bases (Legg et al. 1992)	Common heather has adventitious roots (Gimingham 1960). Rooting depth is variable and depends on soil type. In bog conditions, roots are typically in the top 10 cm of the soil, but in drier soils may be around 50 cm, indicating that rooting depth in Calluna tends to be linked to the height of the water table (Gimingham 1960 and references therein). Resprouting from belowground buds and remaining …	Common heather can readily recolonize from large soil seed banks and via rapid vegetative resprouting after fire (Gimingham 1960). Prescribed fire is widely used in the UK to maintain areas of common heather. Common heather exhibits variation in fire-related traits, particularly in its germination response to smoke. Smoke-induced germination has been documented in Calluna populations from anthrop…	Perennial species. Seeds likely produced from second growing season. Flowering August to November.		Davies, G. M., A. A. Smith, A. J. MacDonald, J. D. Bakker, and . J. Legg. 2010. Fire Intensity, Fire Severity and Ecosystem Response in Heathlands: Factors Affecting the Regeneration of Calluna Vulgaris. Journal of Applied Ecology 47: (2010): 356–65. [Empirical evidence; Academic literature] Gimingham, C.H. 1960. Calluna Salisb. Journal of Ecology 48: 455-483. [Empirical evidence; Academic litera…
Empetrum nigrum (Black crowberry)	No	Yes	Yes	Yes	Black crowberry is top-killed by fire. Its underground parts may be killed by moderate through to severe fires (Foster 1985; Matthews 1992)	A low, creeping shrub, that can form dense mats. Young crowberries have a strong, deeply-penetrating primary root, but the rooting system expands as many lateral shallow roots form within the top 10 cm of the soil (Bell and Tallis 1973). Branches can grow adventitious roots upon touching the ground (Bell and Tallis 1973). Seeds can survive fire with post-fire seedling recruitment seen, but it is …	Black crowberry grows in areas exposed to periodic burning of heather in UK. Some suggest that it increases in abundance directly after fire in these ecosystems before other taller shrubs re-establish (Gimingham 1964). Others class it as fire-sensitive (Sinker 1962), with decreases in abundance seen after fire in spruce forest ecosystems (Foster 1985). It has been suggested that this species can …	Perennial species. Seeds likely produced from second growing season. Flowering May to June.		Bell, J. N. B., Tallis, J. H. 1973. Biological flora of the British Isles: Empertrum nigrum L. Journal of Ecology 61: 289-305. [Empirical evidence; Academic literature] Foster, D. R. 1985. Vegetation development following fire in Picea mariana (black spruce) - Pleurozium forests of south-eastern Labrador, Canada. Journal of Ecology 73: 517-534. [Empirical evidence; Academic literature] Gimingham,…
Erica ciliaris (Dorset heath)	No	Yes	Yes	No	Fire likely top-kills dorset heath, although some stems may remain alive after low-severity fires.	Dorset heath resprouts from root stock and adventitious roots after fire (Rose et al. 1996). Seeds germinate readily on open ground after a fire (more so than among established vegetation), and germination is also heat-stimulated (Rose et al. 1996). Seed-dispersal distances are assumed to be short.	Reproduction by seed is noted to be common only after a fire or where soil surfaces have been disturbed (Rose et al. 1996). Mature plants tend to reproduce vegetatively via prostrate stems that produce adventitious roots (Rose et al. 1996). But vegetative reproduction was noted as aiding dorset heath after controlled burns (Munoz et al. 2010). Dorset heath has been noted to attain pre-burn covera…	Perennial species. Seeds produced from third growing season (Rose et al. 1996). Flowering June to September.		Munoz, A., Alvarez, R., Pesquiera, X.M., Garcia-Duro, J., Reyes, O., Casal M. 2010. Burning in the management of heathlands of Erica ciliaris and Erica tetralix: effects on structure and diversity. Nova Acta Cientifica Compostelana (Bioloxia) 19: 69-81. [Empirical evidence; Academic literature] Rose, R.J., Bannister, P., Chapman, S.B. 1996. Erica Ciliaris L. Journal of Ecology 84: 617-628. [Empir…
Erica cinerea (Bell heather)	No	Yes	Yes	No	Fire typically top-kills bell heather.	Bell heather can recover from fire from stem bases (Grau-Andres et al. 2019) where relatively thick bark around its swollen stem bases aids heat protection (Mallik and Gimingham 1985). Resprouting is also supported by adventitious roots with rooting depths up to 24 cm (Bannister 1965). Bell heather has hard-coated seeds, and germination increases after a brief heat treatment (Bannister 1965; Holl…	Bell heather regenerates rapidly after fire (Grau-Andres et al. 2019). Germination after heat shock has been suggested to explain this rapid germination and often temporary dominance of bell heather after burning (Whittaker and Gimingham 1962). Gimingham (1949) reported between 4000 and 16,000 seedlings of bell heather/m2 emerged after burning. It has more recently been noted that the seed bank i…	Perennial species. Seeds likely produced from second growing season. Flowering to June to September.		Bannister, P., 1965. Erica cinerea L. Journal of Ecology 53: 527-542. [Empirical evidence; Academic literature] Bargmann, T., Maren, I.E., Vandvik, V. 2014. Life after fire: smoke and ash as germination cues in ericads, herbs and graminoids of northern heathlands. Applied Vegetation Science 17: 670-679. [Empirical evidence; Academic literature] Gimingham, C. H. 1949. The effects of grazing on the…
Erica vagans (Cornish heath)	Yes	Yes	Yes	Yes	Cornish heath appears to be able to survive low-severity fire (Obeso and Vera 1996; Coombe and Frost 1956) but is likely top-killed by moderate to severe fire.	Cornish heath is able to resprout from above- and belowground stems after fire (Obeso and Vera 1996). Regrowth can be rapid with shoots growing 10–15 cm in the same year as being burned. This species can also persist through fire via seed germination, although seedling recruitment is less important than vegetative regrowth after prescribed fires in Spain (Obeso and Vera 1996) Seed germination is …	Cornish heath is traditionally managed by prescribed fires in Spain (Obeso and Vera 1996). Low-intensity fires appeared to cause no impact on cornish heath populations in terms of survival, but increased fire severity decreased the number of resprouting plants when compared to control plots (Obeso and Vera 1996). Resprouting from belowground appears most common after wildfires, but aboveground pa…	Perennial species. Seeds produced from third growing season. Flowering July to October.		Coombe, D.E., Frost, L.C. 1956. The Heaths of the Cornish Serpentine. Journal of Ecology 44: 226-256. [Empirical evidence; Academic literature] Obeso, R.J., Vera, M.L. 1996. Resprouting after experimental fire application and seed germination in Erica vagans. Orsis 11: 155-163. [Empirical evidence; Academic literature]
Erica tetralix (Cross-leaved heath)	Yes	Yes	Yes	No	Cross-leaved heath is typically top-killed by burning, although stem bases often remain alive.	Adventitious buds and roots are deeply buried and sprout vigorously after burning (Mallik and Gimingham 1985). Lower branches are also often buried in moss or litter and protected from the heat of fire (Bannister 1958). Indeed, burning at 600oC results in vigorous vegetative regrowth (Mallik and Gimingham 1985). Growth can become tussocky after repeated burning (Bannister 1958). This species also…	Cross-leaved heath may become dominant after fire via rapid regeneration from shoot bases (Bannister 1958), and is known to reach high coverage rapidly after fire (Munoz et al. 2010). Although repeated burning was suggested to lead to its extermination (Bannister 1958), no evidence was given to support this statement.	Perennial species. Seeds likely produced from second growing season. Flowering June to October.		Bannister, P. 1958. Erica Tetralix L. Journal of Ecology 54: 795-813. [Empirical evidence; Academic literature] Bargmann, T., Maren, I.E., Vandvik, V. 2014. Life after fire: smoke and ash as germination cues in ericads, herbs and graminoids of northern heathlands. Applied Vegetation Science 17: 670-679. [Empirical evidence; Academic literature] Mallik A.U and Gimingham, C.H., 1985. Ecological eff…
Kalmia procumbens (Trailing or alpine azalea)	?	?	?	?	Unknown	A prostrate, dwarf shrub in high mountain regions in the northern hemisphere. It foms cushiony mounds no more than 10 cm tall.	Unknown	Unknown		We were unable to find any papers or articles mentioning this species and fire
Pyrola spp. (Wintergreens, e.g., P. media; P. rotundifolia)	No	Yes	Yes	Yes	Fire tends to top-kill wintergreens, but underground rhizomes may survive.	Underground rhizomes support resprouting after fire (Mallik and Gimingham 1984). Seeds may survive fire and germinate after, although resprouting is more prominant (Hobbs and Gimingham 1984). Seeds are very small (dust-like) and wind-dispersed. Because seeds have practically no food reserves, germination and seedling growth appear to require the obligate assistance of a saprophytic fungal partner…	In heathlands, wintergreen species like P. media may benefit from fire, which reduces competition and shading from heather (SNH 2007). Indeed, a reduction in burning in these habitats is proposed as a cause of population declines in P. media (McIntosh and Walker 2024). However, the use of fire in heathland has also been implicated in the decline of P. media, with fires causing mortality (McVean a…	Perennial species. Seeds likely produced from second growing season. Flowering June to August.		SNH. 2007. A Five Year Species Action Framework. Scottish Natural Heritage, Perth. [Expert opinion; Grey literature] McIntosh, J. and Walker, K.J. 2024. Species account: Pyrola media. Botanical Society of the British Isles [Empirical evidence; Academic literature] Mallik, A.U. and Gimingham, G.H. 1983. Regeneration of heathland plants following burning. Vegetatio 53: 45-58. [Empirical evidence; A…
Vaccinium spp. (Cranberry, e.g., V. oxycoccos and V. microcarpum)	No	Yes	Yes	Yes	Low- to moderate-severity fires usually kills aboveground biomass of cranberry species, but high-severity fires generally kill underground reproductive structures (Matthews 1992).	Cranberry resprouts rapidly after low-severity fires (Finn and Wein 1988) and is considered a fire-survivor (Matthews 1992). It resprouts from rhizomes, which are typically deeply buried (Flinn and Wein 1977). Seeds can be dispersed long distances by birds and animals that eat the fruits.	Cranberry was observed to become more abundant following repeated fires (Flinn and Wein 1977), although others noted that it suffers after fire if sphagnum (moss) layers are burned and removed (Vogl 1964), implying that high-severity fires do not favor cranberry, but that low- to moderate-severity fires including prescribed fires may be beneficial. It has been observed to flower and fruit profuse…	Perennial species. Seeds likely produced from second growing season. Flowering May to July.		Flinn, M. A., Wein, R.W. 1977. Depth of underground plant organs and theoretical survival during fire. Canadian Journal of Botany 55: 2550-2554. [Empirical evidence; Academic literature] Flinn, M.A., Wein, R.W. 1988. Regrowth of forest understory species following seasonal burning. Canadian Journal of Botany 66: 150-155. [Empirical evidence; Academic literature] Martin, P. 1983. Factors influenci…
Vaccinium myrtillus (Bilberry)	No	Yes	Yes	Yes	Above-ground plant parts are usually killed by fire, but stem bases can survive low-severity fires. Underground rhizomes and regenerative structures typically survive fires unless they are of high severity (Uggla 1959).	Bilberry resprouts from axillary buds located at the base of the stem, from underground rhizomes and from the adventitious root crown (Mallik and Gimingham 1985; Tirmenstein 1990) Germination is heat-stimulated. Mallik and Gimmingham (1985) noted that germination in bilberry required heating >50oC, and nonheated seeds failed to germinate. Short periods of heating (30 s to 2 min) between 50 to 100…	Evidence suggests that bilberry recovers well after fire. When assessing the recovery of vegetative parts of bilberry, Mallik and Gimingham (1985) noted between 45 and 74% coverage returned after 17 months in their experiments. Others noted that clonal growth in bilberry is enhanced by fire, with older clones being fragmented by burning and surviving portions becoming new centers of regeneration …	Perennial species. Seeds likely produced from second growing season. Flowering April to July.		Granstrom, A. 1982. Seed banks in five boreal forest stands originating between 1810 and 1963. Canadian Journal of Botany 60: 1815-1821. [Empirical evidence; Academic literature] Langenheim, J.H. 1962. Vegetation and environmental patterns in the Crested Butte area, Gunnison County, Colorado. Ecological Monographs 32: 249-285. [Empirical evidence; Academic literature] Mallik, A. U.; Gimingham, C.…
Vaccinium uliginosum (Bog bilberry)	No	Yes	No		Bog bilberry is typically top-killed by fire. Moderate to high severity fires may also damage underground vegetative structures.	Bog bilberry is capable of vegetative reproductions via rhizomes that lie typically 15–20 cm below the soil surface (Maillette 1988). Aboveground stems can also resprout (Parminter 1984). Seeds are destroyed by fire, and seed banks are not long-lived (Parminter 1984). Seeds are animal-dispersed and can achieve considerable dispersal distances (400–1500 m; Lososová et al. 2023).	Bog bilberry typically survives low to moderate severity fires and is characterised as a 'fire survivor' species (Matthews 1992), growing rapidly for the first 50 years following fire. Following light burns it has been shown to increase its biomass production (Dyrness and Norum 1983; Viereck and Dyrness 1979). Prescribed burning has been noted to increase berry yield if carried out in late autumn…	Perennial species. Seeds likely produced from second growing season. Flowering June to July.		Matthews, R. F. 1992. Vaccinium uliginosum. In: Fire Effects Information System, [Online]. U.S. Department of Agriculture, Forest Service, Rocky Mountain Research Station, Fire Sciences Laboratory (Producer). Available: https://www.fs.usda.gov/database/feis/plants/shrub/vaculi/all.html [Expert opinion; Grey literature] Dyrness, C. T., Norum, R.A. 1983. The effects of experimental fires on black s…
Vaccinium vitis-idaea (Cowberry or lingonberry)	No	Yes	Yes	Yes	Fire usually kills aboveground biomass of lingonberry, but its underground regenerative structures generally survive low- to moderate-severity fires (Viereck et al. 1980). High-severity, duff-consuming fires may kill lingonberry plants.	Lingonberry resprouts from rhizomes and adventitious root crown and buds. It has abundant branched underground stems buried 2 to 3 cm deep in the soil humus (Viereck et al. 1980), and rhizomes have been observed to survive in soil where the surface temperature reached 438oC (Uggla 1959). The seeds are considered to be heat-sensitive and are usually destroyed by fire (Viereck et al. 1980), althoug…	Lingonberry is known to persist under frequent fires and in areas that rarely burn (Tirmentein 1991). Regardless, it is reported as a fire-prone species requiring repeated fire for its maintenance (Engelmark 1987). After fire, it has been noted to grow vigorously and increase cover after fire by resprouting from rhizomes and adventitious roots and buds on charred stems (Engelmark 1987). This is s…	Perennial species. Seeds likely produced from third or fourth growing season (Fernqvist 1977). Flowering May to July.		Fernqvist, I. 1977. Results of experiments with cowberries and blueberries in Sweden. Acta Horticulturae 61: 295-300 [Empirical evidence; Academic literature] Mallik, A. U., Gimingham, C. H. 1985. Ecological effects of heather burning. II. Effects on seed germination and vegetative regeneration. Journal of Ecology 73: 633-644 [Empirical evidence; Academic literature] Tirmenstein, D. 1991. Vaccini…
Family: Fabaceae
Ulex europeaus (European gorse)	No	Yes	Yes	Yes	European gorse typically survives fire, even the aboveground stems, with the exception of severe ground fires that consume the deep organic horizon (Zouhar 2005).	European gorse is capable of resprouting after burning from low portions of stems as well as from adventitious root buds and the root crown (Zouhar 2005). Aboveground biomass of European gorse may be consumed by fire, but charred and fire-killed stems typically remain upright (Johnson 2001; C. Belcher, S. Baker, personal observations). It forms seed banks with as many as 20,000 seeds/m2 within th…	Habitats dominated by European gorse are one of the most fire-prone types of shrubland (Baeza et al. 2002). Gorse can accumulate fuel rapidly (Baeza et al. 2002) and its leaves have highly volatile contents making it highly flammable (Madrigal et al. 2012). Moreover, as it grows, it retains its older dead branches and leaves, meaning that it has both a large volume of live, volatile-rich fuel, an…	Perennial species. Seeds likely produced from second growing season. Flowering January to June.		Baeza, M.J., De Luis, M., Raventós, J., Escarré, A. 2002. Factors influencing fire behaviour in shrublands of different stand ages and the implications for using prescribed burning to reduce wildfire risk. Journal of Environmental Management 65:199–208 [Empirical evidence; Academic literature] Hill, R. L., Gourlay, A. H., Barker, R. J. 2001. Survival of Ulex europaeus seeds in the soil at three s…
Ulex minor (Dwarf gorse)	No	Yes	Yes	Yes	Dwarf gorse is top-killed by mid- to high-severity fire, but aerial sections can withstand low-severity fire.	Adventitious roots and buds enable resprouting from roots and burnt stumps (Stokes et al. 2003). Deep tap roots reach down to depths of 76 cm (Stokes et al. 2003). Germination is fire-stimulated (Hossaert-Palauqui 1980). Seeds are dispersed primarily through explosive ejection from pods, although ants have been observed carrying dwarf gorse seeds in Dorset heathlands, UK (Stokes et al. 2003).	Studies in the UK indicated that dwarf gorse seeds germinate immediately after fire, with the early population being seedlings rather than vegetative regrowth (Stokes et al. 2004). Around a year after fire, vegetative resprouting was observed. It appears to take ~7 years after the fire for larger stem diameters to become common (Stokes et al. 2004). Growth rate is therefore rapid, but is slower t…	Perennial species. Seeds likely produced from second growing season. Flowering July to October.		Hossaert-Palauqui, M. (1980) Régénération d’une landeaprès incendie II. Reproduction sexuée et capacité de germination d’Ulex minor Roth (Ulex nanusSm.). Bulletind’ecologie 11: 387–392 [Empirical evidence; Academic literature] Stokes, K.E., Bullock, J.M., Watkinson, A.R. 2003. Ulex gallii Planch. and Ulex minor Roth. Journal of Ecology 91: 1106-1124 [Empirical evidence; Academic literature] Stoke…
Ulex gallii (Western gorse)	No	Yes	Yes	Yes	Western gorse is top-killed by mid- to high-severity fire. But aerial sections can withstand low-severity fire (C. Belcher, personal observation).	Adventitious roots and buds making western gorse capable of resprouting from the roots and burnt stumps (Stokes et al. 2003). This species is deep rooting with tap roots reaching down to 76cm (Stokes et al. 2003). Western gorse is noted to have fire stimulated seed germination (Allchin 1998) from soil seed banks (Stokes et al. 2003). Dispersal occurs by explosive dehiscence; thus, the majority of…	Studies in the UK indicated that western gorse seeds sprout immediately after fire, with the early population being seedlings rather than vegetative regrowth (Stokes et al. 2004). Around a year after fire, vegetative resprouting occurs; these had significantly grown 4 years after the fire (Stokes et al. 2004). Population growth rates are rapid after fire (Stokes et al. 2004). Maximum population g…	Perennial species. Seeds likely produced from second growing season. Flowering July to September.		Allchin, E. 1998. Vegetation dynamics following management burning of lowland heath. PhD Thesis, University ofLiverpool, Liverpool, UK. [Empirical evidence; Academic literature] Stokes, K.E., Bullock, J.M., Watkinson, A.R., 2003. Ulex gallii Planch. and Ulex minor Roth. Journal of Ecology 91: 1106-1124. [Empirical evidence; Academic literature] Stokes, K.E., Allchin, A.E., Bullock, J.M., Watkinso…
Cytisus scoparius (Scotch broom)	No	Yes	Yes	Yes	Scotch broom is top-killed in light- to moderate-severity fires, with high-severity fire tending to cause plant mortality (Zouhar 2005).	Scotch broom can resprout after fire from the root crown (Terrega et al. 1992; Zouhar 2005) Seed production is typically high (up to 10,000 seeds/year for one plant), and large, persistent soil seed banks form (Allen et al. 1995). Scotch broom has seeds with a hard seed coat, allowing survival in soil seeds banks for at least 5 years (Bossard 2005) and as long as 30 years (Zouhar 2005 and referen…	Scotch broom regenerates following fire of low-to-moderate severity by re-sprouting from root crowns and following higher severities by seedling establishment. Owing to seed stimulation by fire, scotch broom can increase its abundance post-fire. Seeds therefore appear to be considered adapted for postfire germination and is noted as deserving further investigation (Zouhar 2005). It has been sugge…	Perennial species. Seeds likely produced from the second or third growing season. Flowering May to June.		Allen, R. B., Williams, P. A., Lee, W. G. 1995. Seed bank accumulation of broom (Cytisus scoparius) in South Island. In: Proceedings, 48th New Zealand plant protection conference, Hastings, New Zealand. [Empirical evidence; Academic literature] Bossard, C.C. 1993. Seed germination in the exotic shrub Cytisus scoparius (Scotch broom) in California. Madrono 40: 47-61. [Empirical evidence; Academic …
Genista anglica (Petty whin)	No	Yes	Yes	Yes	Petty whin is top-killed by light- to moderate- severity fires; high-severity fire tends to cause complete mortality of plants (Mallik and Gimingham 1985).	Petty whin regenerates after fire of low-moderate severity by resprouting from root crowns, although vegetative regrowth of petty whin has been noted to be unrelated to aspects of fire intensity (Mallik and Gimingham 1985). New shoots have been observed to grow from surviving stem bases even in fires of 400–800oC, and the 'lack of obvious adverse effects' of high temperatures on this species migh…	Owing to seed stimulation by fire, petty whin can increase its abundance post-fire. It has been suggested that prescribed burning of closely-related species, scotch broom, could increase germination and decrease seed bank density at the soil surface, depending on the duration of heating and temperatures reached during the fire.	Perennial species. Seeds likely produced from the second or third growing season. Flowering May to June.		Allen, R. B., Williams, P. A., Lee, W. G. 1995. Seed bank accumulation of broom (Cytisus scoparius) in South Island. In: Proceedings, 48th New Zealand plant protection conference; Hastings, New Zealand. [Empirical evidence; Academic literature] Mallick A.U and Gimingham, C.H. 1985. Ecological effects of heather burning: II. Effects on seed germination and vegetative regeneration. Journal of Ecolo…
Lathyrus spp. (Vetchlings, e.g., L. montanus, L. pratensis)	No	Yes	Yes	No	Fire top-kills vetchlings, but belowground rhizomes may survive (Mallik and Gimingham 1983).	Resprouting after fire takes place through the development of dormant buds, already present in the rhizomes (Mallik and Gimingham 1983; Naydenova et al. 2022). Soil-stored seeds may survive fire and germinate after (Naydenova et al. 2022). Vetchlings lack a specialised seed-dispersal mechanism, so dispersal distances tend to be short. Seeds are hard-coated and can survive dry conditions for a lon…	Fire is thought to benefit vetchling species by reducing shading and maintaining the high light intensities that they require (Fryer 2021). Fire may increase the abundance of vetchlings (Naydenova et al. 2022).	Perennial species. Seeds likely produced from second growing season. Flowering May to August.		Brunsberg, K. 1977. Biosystematics of the Lathyrus pratensis complex. Opera Botanica 42: 1-78. [Empirical evidence; Academic literature] Fryer, J. L. 2021. Lathyrus bijugatus, drypark pea. In: Fire Effects Information System, [Online]. U.S. Department of Agriculture, Forest Service, Rocky Mountain Research Station, Missoula Fire Sciences Laboratory (Producer). Available: www.fs.usda.gov/database/…
Lotus spp. (Birdfoot trefoils, e.g., L. corniculatus, L. uliginosus)	No	No	Yes	Yes	Trefoils are likely killed by fire.	Trefoils persist in burnt areas via their soil-stored seed bank that germinates rapidly after fire (Naydenova et al. 2022) Seed production can be high in trefoils (up to 18,000 per plant per year; Jones and Turkington 1986). Seeds are explosively released from ripe pods, with mean dispersal distance of 0.24 m and maximum of 1.75 m for the species L. corniculatus. Seeds germinate in the spring, bu…	Trefoil seeds can remain dormant for years within the soil but rapidly germinate following fire. Trefoils tend to grow and flower quickly following fire. They can eventually become overtopped by competing species such as Calluna vulgaris within a year or two; consequently, their growth rates tend to decline (Mallik and Gimingham 1983; Weiser et al. 2021)	Perennial species. Seeds likely produced from second growing season. Flowering May to September.		Naydenova, G., Radkova, M. and Anelia Iantcheva, A. 2022. Legumes in natural post-fire successions of forest meadows and pastures in Northern Bulgaria. Thaiszia - J. Bot., Košice 32: (1): 067-079 [Empirical evidence; Academic literature] Mallik, A.U. and Gimingham, G.H. 1983. Regeneration of heathland plants following burning. Vegetatio 53: 45-58. [Empirical evidence; Academic literature] Thompso…
Ononis repens (Common restharrow)	No	No	Yes	?	Common restharrow is likely killed by fire	Common restharrow persists in burnt areas via a soil-stored seedbank that germinates rapidly after fire (Zimmer et al. 2012). Common restharrow seeds can remain dormant for years within the soil but rapidly germinate following fire (Temperli 2007). Dispersal ability is not described.	The abundance of this species increases after fire due to seedling emergence and will decline later as the surrounding vegetation shades it out (Zimmer et al. 2012).	Perennial species. Seeds likely produced from second growing season. Flowering June to September.		Temperli, C. 2007. Vegetation dynamics after forest fire in comparison to the pre-fire state. MSc Thesis, ETH Zürich, Zurich, Switzerland [Empirical evidence; Academic literature] Zimmer, H., Cheal, D., and Cross, E. 2012. Post-fire Weeds Triage Manual: Black Saturday Victoria 2009 – Natural values fire recovery program. Department of Sustainability and Environment, Heidelberg, Victoria. [Empiri…
Trifolium spp. (Clovers, e.g., T. repens, T. pratense)	No	Yes	Yes	Yes	Clover stolons are likely killed by fire. If fire occurs in a young population, where tap roots are still vigorous, plants may resprout, although probably with reduced vigor (Coladonato 1993).	Clovers have some capacity to resprout from the tap root, depending on plant age and vigor. Clovers likely regenerate via a soil seed bank that germinates rapidly after fire. Seeds are dispersed by wind and animals.	Clovers are likely negatively affected by fire, since most of its growing parts are aboveground and can be quickly defoliated by fire (Anderson 1972). Fire can also enhance grass cover, which may reduce clover cover through heightened competition (Coladonato 1993).	Perennial species. Seeds likely produced from second growing season. Flowering April to August.		Anderson, R. C. 1972. The use of fire as a management tool on the Curtis Prairie. Arboretum News. Madison, WI: University of Wisconsin; 21(3): 1-9. [Empirical evidence; Academic literature] Coladonato, M. 1993. Trifolium repens. In: Fire Effects Information System, [Online]. U.S. Department of Agriculture, Forest Service, Rocky Mountain Research Station, Fire Sciences Laboratory (Producer). Avail…
Vicia cracca (Tufted vetch)	No	Yes	Yes	No	Fire likely top-kills tufted vetch, but buds below the ground can survive.	Tufted vetch has a strong resprouting response to fire from buds on root systems (Aarssen et al. 1986). Each plant produces copious seeds. Seeds remain viable for a number of years, and large seed banks are common. Seeds are large and not easily dispersed (Densmore et al. 2001). The germination of tufted vetch seeds may be stimulated by heat (Ruprecht et al. 2016).	Tufted vetch is likely to benefit from fire if it helps maintain high light levels and reduces competition.	Perennial species. Seeds likely produced from second growing season. Flowering June to August.		Aarssen, L. W., Hall I. V. and Jensen, K. I. N. 1986. The biology of Canadian weeds 76. Vicia angustifolia, Vicia cracca, Vicia sativa, Vicia tetrasperma, and Vicia villosa. Canadian J. Plant Science 66:711-738 [Empirical evidence; Academic literature] Densmore, R.V., McKee, P.C. Roland, C. 2001. Exotic plants in Alaskan National Park Units. Report on file with the National Park Service – Alaska …
Quercus robur (English oak)	Yes	Yes	Yes	Yes	English oaks can survive fire. Young trees may be top-killed, but belowground buds may survive.	English oak is a long-lived, deciduous tree. Seedlings have a very strong, quick-growing taproot that can elongate 3–7 mm per day and is usually 20–30 cm long at the end of the first year (Jones 1959). This taproot allows survival after top-killing, whether from cutting or fire (Petersson et al. 2020). New vigorous stems develop and form their own adventitious roots. After 10–20 years, trees may …	English oaks are considered to be fire adapted due to their high resprouting capacity and thick bark (Petersson et al. 2020). Fire is suggested to be an integral part of temperate oak ecosystems, with oaks benefitting from periodic fire that increases light availability and allows faster growth rates (Petersson et al. 2020). In North America, failed oak regeneration has been linked in part to fir…	Long-lived tree. Seeds produced from ~40 years of age (Forestry England 2024). Flowering April to May.		Brose, P., Schuler, T., van Lear, D., and Berst, J. 2001. Bringing fire back: The changing regimes of the Appalachian mixed‐oak forests. Journal of Forestry 99: 30–35 [Empirical evidence; Academic literature] Dey, D. C. , Knapp, B. O. , Battaglia, M. A. , Deal, R. L. , Hart, J. L. , O'Hara, K. L. , … Schuler, T. M. 2019. Barriers to natural regeneration in temperate forests across the USA. New Fo…
Family: Gentianaceae
Centaurium erythraea (Common centaury)	No	No	Yes	Yes	Common centaury is killed by fire (Trabaud et al. 1997; Pausas and Tavşanoğlu 2018)	Common centaury is an annual or biennial species, and as such is unlikely to resprout after fire, given its short lifespan. Copious small seeds are produced (average individual produced around 10,800 seed; Ubsdell 1979). Seeds are short-term persistent in the soil seed bank (present for at least 1 year, but less than 5; Thompson et al. 1997). No specific adaptation enables seed dispersal, but pre…	The effects of fire on common centaury populations are unknown.	Annual or biennial. Seed produced in first or second growing season. Flowering May to August.		Pausas, J. G., Tavşanoğlu, Ç. 2018. BROT 2.0: A functional trait database for Mediterranean Basin plants. figshare. Collection. https://doi.org/10.6084/m9.figshare.c.3843841.v1 [Empirical evidence; Academic literature] Thompson, K., Bakker, J. P., Bekker, R. M. 1997. Soil seed banks of NW Europe: methodology,density and longevity. Cambridge University Press. 276 pp [Empirical evidence; Academic l…
Family: Geraniaceae
Geranium robertianum (Herb robert)	No	No	Yes	Yes	There is little published evidence on the immediate response of herb robert to fire. However, its shallow root system suggests the plant is likely to be killed by fire.	Herb robert is a prolific seeder, and seeds can disperse great distances through ejection and animal movement (Tofts 2004). It is unclear how fire affects seed viability, but seeds may easily travel into burned sites and colonize.	There is little evidence about how fire affects herb robert populations. One study by Smith-Ramírez et al. (2021) found regular burning (2 or 3 times in 10 years) caused herb robert populations to decline, whilst a one-off burn did not significantly reduce abundances.	Biennial species. Seed produced in the second growing season. Flowering to April to September.		Smith-Ramírez, C., Castillo-Mandujano, J., Becerra, P., Sandoval, N.R., et al. 2021. Recovery of Chilean Mediterranean vegetation after different frequencies of fires. Forest Ecology and Management 485:118922 [Empirical evidence; Academic literature] Tofts, R. 2004. Biological Flora of the British Isles, Geranium robertianum L. Journal of Ecology 92: 537-555 p. [Empirical evidence; Academic liter…
Geranium sanguineum (Bloody cranesbill)	No	Yes	Yes	Yes	Bloody cranesbill is likely top-killed by fire with belowground buds surviving.	Bloody cranesbill is a clonal, perennial herb with a thick rhizome that functions as a storage organ and supports clonal growth. It has a large average belowground bud bank (42 buds) with an average depth of 8 cm (Klimešová et al. 2017). It can also reproduce from seed, although this is likely less important to regeneration than vegetative growth and spread. Its seed bank is described as ‘transie…	The direct effect of fire on bloody cranesbill populations is not described in the literature. However, their underground rhizomes and buds will probably allow survival through fire, and they will likely quickly colonize bare ground through clonal spread.	Perennial species. Seeds likely produced from second growing season. Flowering June to August.		Cerabolini, B., Ceriani, R. M., Caccianiga, M., Andreis, R. D., Raimondi, B. 2003. Seed size, shape and persistence in soil: a test on Italian flora from Alps to Mediterranean coasts. Seed Science Research 13: 75-85 [Empirical evidence; Academic literature] Klimešová J., Danihelka J., Chrtek J., de Bello F. and Herben T. 2017 CLO-PLA: a database of clonal and budbank traits of the Central Europea…
Family: Hypericaceae
Hypericum humifusum (Trailing St. John's wort)	No	No	Yes	Yes	Fire will likely kill trailing St. John’s wort given its shallow bud bank and short lifespan.	This nonclonal herb is an annual, biennial, or short-lived perennial. It has a belowground storage organ (pleiocorm) and a small shallow bud bank (average depth of the belowground bud bank: 2 cm). Its soil-stored seed bank is described as ‘persistent’ (Olano et al. 2002). Seed are animal-dispersed long distances (400–1500 m; Lososová et al. 2023).	In a Spanish heathland that was subjected to a wildfire, trailing St. John’s wort showed no ability to resprout but instead relied on recruitment from a soil seed bank after the fire (Valbuena and Trabaud 2001)	Annual, biennial or short-lived perennial. Seeds likely produced from first or second growing seasons. Flowering June to September.		Olano, J. M., Caballero, I., Laskurain, N. A., Loidi, J., Escudero, A. 2002. Seed bank spatial pattern in a temperate secondary forest. Journal of Vegetation Science 13: 775-784 [Empirical evidence; Academic literature] Lososová Z., Axmanová I., Chytrý M., Midolo G., Abdulhak S., Karger D.N., Renaud J., Van Es J., Vittoz P. and Thuiller W. 2023. Seed dispersal distance classes and dispersal modes…
Hypericum perforatum (St. John's wort)	No	Yes	Yes	No	Fire likely top-kills St. John’s wort (Zouhar 2004), but the woody root crown and lateral roots may survive fire (Agee 1994).	This species has a woody base, with vertical and lateral roots that extend to depths of 0.5–1.5 m (Clark 1953; Zouhar 2004). Lateral roots can produce buds from which new crowns develop. The seeds are long-lived, remaining viable in seed banks for ‘longer than 50 years’, and seed density was high in UK woodland soils (Warr et al. 1994). Seed germination may be increased by brief exposure to 100–1…	Fire is noted to encourage establishment and enhance vegetative spread and formation of patches of St. John’s wort, and brief exposure to 100–140℃ significantly increases germination (Sampson and Parker 1930), which Crompton et al. (1988) concluded may in part account for their abundance after fire. Tisdale et al. (1959) noted a 'flush’ of seedlings after fire, and Sampson and Parker (1930) descr…	Perennial species. Seeds likely produced from second growing season. Flowering June to September.		Agee, J.K. 1994. Fire and weather disturbances in terrestrial ecosystems of the eastern Cascades. Gen. Tech. Rep. PNW-GTR-320. Portland, OR: U.S. Department of Agriculture, Forest Service, Pacific Northwest Research Station. 52 p. (Everett, Richard L., assessment team leader; Eastside forest ecosystem health assessment; Hessburg, Paul F., science team leader and tech. ed., Volume III: assessment)…
Hypericum undulatum (Wavy St. John's wort)	No	?	Yes	No	Unclear from the literature. Belowground organs may survive low-severity burns.	This species is an herbaceous, rhizomatous perennial. Seeds can persist in soil (Stroh and Robson 2020) and have no specific dispersal features, so dispersal distances are short (1–5 m; Lososová et al. 2023).	Wavy St. John’s wort is a nationally rare species in the UK, found in southwestern England and Wales. Populations are reported to increase after reinstatement of grazing or burning in overgrown sites, although whether this regeneration is from resprouting individuals or from seedling establishment is unclear. Managing populations of the species in grasslands involves grazing in the summer and occ…	Perennial species. Seeds likely produced from second growing season. Flowering late spring to early summer.		Lososová Z., Axmanová I., Chytrý M., Midolo G., Abdulhak S., Karger D.N., Renaud J., Van Es J., Vittoz P. and Thuiller W. 2023. Seed dispersal distance classes and dispersal modes for the European flora. Global Ecology and Biogeography 32: 1485–1494 [Empirical evidence; Academic literature] Stroh, P.A. and Robson, N.K.B. 2020 Hypericum undulatum Schousb. ex Willd. in BSBI Online Plant Atlas 2020,…
Family: Juncaceae
Juncus spp. (Rushes, e.g., J. acutiflorus, J.articulatus, J. castaneus, J. effusus, J. squarrosus, J. subnodulosus, J. trifidus)	No	Yes	Yes	Yes	Rush species are likely top-killed by fire, but basal buds and rhizomes survive (Wehking 2002; Clarke 1991). The effects of fire on mortality may depend upon the depth of any standing water and soil moisture. On flooded sites and on sites with exposed but saturated soils, fire may consume aboveground plant portions but leave underground regenerative structures unharmed (Uchytil 1992).	Rushes have rhizomes under the soil or water surface (depending upon the habitat). They dominate wetter sites, which means their biomass has high moisture levels and therefore low flammability. Seeds may survive fire in the soil or may be carried into burnt sites by the wind (Stasiak 1994), and germinate soon after fire (Valbuena and Trabaud 2001). Rushes have the potential to generate a long-liv…	Rushes have a high tolerance to fire. As such, regular burning can be used as a method of maintaining rush vigor (Hackney and de la Cruz 1981) but is ineffective in controlling or reducing populations (Richards and Clapham 1941).	Perennial species. Seeds likely produced from second growing season. Flowering May to August.	BAP: Juncus pygmaeus	Clark, D. L. 1991. The effect of fire on Yellowstone ecosystem seed banks. Bozeman, MT: Montana State University. 115 p. Thesis. [Empirical evidence; Academic literature] Hackney, C.T., de la Cruz, A.A. 1981. Effects of fire on brackish marsh communities: managment implications. Wetlands 1: 75-86 [Empirical evidence; Academic literature] Stasiak, J.. 1994. Age structure of Juncus balticus Willd. …
Luzula spp. (Woodrushes, e.g., L. campestris, L. multiflora, L. pilosa, L. spicata, L. sylvatica)	No	Yes	Yes	Yes	Fire top-kills woodrushes, but rhizomes or belowground buds may survive.	Woodrushes have rhizomes from which they can resprout (Kazanis and Arianoutsou 2004; Valbuena et al. 2000). Woodrush species can also develop soil seed banks that survive fires (Schimmel and Granström 1996; Ryan 2002). Seeds are predominantly dispersed by ants, attaining moderate dispersal distances (2–15 m; Lososová et al. 2023).	Woodrush species benefit from fire and often show an increase in biomass after fire (Crane and Fischer 1986). Woodrushes may require fire to maintain favorable conditions and reduce competition and disappear when fire is absent (Grau-Andrés et al. 2019).	Perennial species. Seeds likely produced from second growing season. Flowering June to July.	BAP: Luzula arcuata, Luzula pallidula	Crane, M.F., Fischer, W.C. 1986. Fire ecology of the forest habitat types of central Idaho. Gen. Tech. Rep. INT-218. Ogden, UT: U.S. Department of Agriculture, Forest Service, Intermountain Research Station. 85 p [Empirical evidence; Grey literature] Grau-Andrés, R., Davies, G. M., Waldron, S., Scott, E. M. and Grey, A. 2019. Increased fire severity alters initial vegetation regeneration across C…
Family: Juncaginaceae
Triglochin palustris (Marsh arrowgrass)	No	Yes	?	Yes	Marsh arrowgrass is likely top-killed by fire, with belowground buds surviving.	Marsh arrowgrass is a perennial bulbous herb of damp soils that can grow clonally via rhizomes. It has a belowground bud bank (an average of 14 buds) at a depth of 5 cm (Klimešová et al. 2017). The effect of fire on seeds is not described. Seeds are wind-dispersed considerable distances (10–500 m; Lososová et al. 2023).	The direct effect of fire on marsh arrowgrass is not described in the literature. However, its belowground budbank makes survival through fire likely. The effect of fire on seeds is also not described.	Perennial species. Seeds likely produced from second growing season. Flowering June to August.		Klimešová, J., Danihelka, J., Chrtek, J., de Bello, F. and Herben, T. 2017. CLO-PLA: a database of clonal and budbank traits of the Central European flora. Ecology 98: 1179 [Empirical evidence; Academic literature] Lososová, Z., Axmanová, I., Chytrý, M., Midolo, G., Abdulhak, S., Karger, D.N., Renaud, J., Van Es, J., Vittoz, P. and Thuiller, W. 2023. Seed dispersal distance classes and dispersal …
Family: Lamiaceae
Galeopsis tetrahit (Common hemp-nettle)	No	No	Yes	Yes	Fire kills common hemp-nettle	Common hemp-nettle is a shade-intolerant, annual species that is pioneer of disturbed habitats (Delarze et al. 1992). It generates a seed stock in the soil which germinates quickly after a fire due to increased light levels, and possibly the availability of nutrients and disappearance of physico-chemical inhibitors of germination (Muller, Hanawalt and Macpherson 1968). Seed are dispersed by wind …	Abundance of common hemp-nettle will likely increase after fire (Delarze et al. 1992) due to a flush of seedling establishment; a subsequent decline is driven by increasing competition and shading from perennial species.	Annual species. Seeds produced within one growing season. Flowering July to September.		Delarze, R., Caldelari, D., and Hainard, P. 1992. Effects of Fire on Forest Dynamics in Southern Switzerland. Journal of Vegetation Science 3: 55–60 [Empirical evidence; Academic literature] Muller, C. H., Hanawalt, R. B. and Macpherson, J. K. 1968. Allelopathic control of herb growth in the fire cycle of California chaparral. Bull. Torrey Bot.Club 95: 225-23 [Empirical evidence; Academic literat…
Prunella vulgaris (Self heal)	No	No	Yes	No	Self heal is likely killed by fire.	Self heal is a perennial, clonal herb. It propagates vegetatively by creeping stems that self-root and by seed. It has a shallow belowground bud bank (average depth of 2 cm; Klimešová et al. 2017). When tested, seeds survived heating but showed no evidence of heat- or smoke-stimulated germination (Kazanci 2014). There is no specialised dispersal mechanisms, meaning dispersal distances are low (0.…	Although not described in the literature, we expect that fire will kill self heal given its shallow bud bank (except perhaps in very-low-severity burns). Recovery via the seed bank is likely, as is recovery from the clonal spread from unburnt individuals into burned patches.	Perennial species. Seeds likely produced from second growing season. Flowering June to September.		Kazanci, D.D. 2014. Determination of post-fire germination properties of Mediterranean plants. M.Sc. Thesis, Hacettepe University, Turkey. [Empirical evidence; Academic literature] Klimešová, J., Danihelka, J., Chrtek, J., de Bello, F. and Herben, T. 2017. CLO-PLA: a database of clonal and budbank traits of the Central European flora. Ecology 98: 1179. [Empirical evidence; Academic literature] Lo…
Scutellaria minor (Lesser skullcap)	No	Yes	Yes	No	The effects of fire on the lesser skullcap is not described in the literature. However, in a closely related species in North America, the florida skullcap (S. floridana), rhizomes can survive fire (Negrón-Ortiz 2009).	Lesser skullcap is a perennial with rhizomes that may support resprouting, as is the case for closely related Florida skullcap. In the habitat of Florida skullcap, fire maintains an open canopy, providing the high light availability needed by the plant. In fact, prescribed burning is used to maintain populations of this species and greatly stimulates flowering, and where fire is suppressed, popul…	The effect of fire on lesser skullcap populations is not described in the literature. This species may benefit from the increased light availability after fire, and its flowering could be stimulated by fire, as for the closely related Florida skullcap.	Perennial species. Seeds likely produced from second growing season. Flowering July to October.		Lososová, Z., Axmanová, I., Chytrý, M., Midolo, G., Abdulhak, S., Karger, D.N., Renaud, J., Van Es, J., Vittoz, P. and Thuiller W. 2023. Seed dispersal distance classes and dispersal modes for the European flora. Global Ecology and Biogeography 32: 1485–1494 [Empirical evidence; Academic literature] Negrón-Ortiz, V. 2009. Scutellaria floridana (Florida skullcap) 5-Year Review: Summary and Evaluat…
Stachys officinalis (Betony)	No	Yes	Yes	No	Betony is likely top-killed, but can resprout after fire (Trabaud 1992).	Betony is a perennial herb that spreads via creeping, belowground rhizomes, which may survive fire and support resprouting after (Trabaud 1992). Seeds may also survive in the soil seed bank and germinate after fire (Trabaud 1992). Seed dispersal is poor, and the soil seed bank is not persistent (Roberts 1986).	The effect of fire on betony populations is not described in the literature.	Perennial species. Seeds likely produced from second growing season. Flowering June to August.		Trabaud, L. (1992). Influence du régime des feux sur les modifications à court terme et la stabilité à long terme de la flore d'une garrigue de Quercus coccifera. Revue d'Ecologie-La Terre et La Vie 47: 209-230. [Empirical evidence; Academic literature] Roberts, H.A. 1986. Seed persistence in soil and seasonal emergence in plant species from different habitats. Journal of Applied Ecology 23: 639-…
Stachys palustris (Marsh woundwort)	No	Yes	No	No	Marsh woundwort will likely be top-killed by fire, but belowground rhizomes and bulbs will survive.	Marsh woundwort is a perennial, clonal herb with long, creeping subsurface rhizomes that produce small tubers at the apex in autumn (Taylor and Rowland 2011). Its bud bank is on average 4 cm below the soil surface (Klimešová et al. 2017). Recruitment from the soil seed bank is unimportant relative to vegetative reproduction in maintaining populations (Taylor and Rowland 2011). Dispersal of seed i…	Although not described in the literature, marsh woundwort is likely to survive fire as belowground rhizomes. Its preference for damp soils may also protect belowground buds from lethal heating.	Perennial species. Seeds likely produced from second growing season. Flowering June to September.		Klimešová, J., Danihelka, J., Chrtek, J., de Bello, F. and Herben, T. 2017. CLO-PLA: a database of clonal and budbank traits of the Central European flora. Ecology 98: 1179. [Empirical evidence; Academic literature] Taylor, K. and Rowland, P. 2011. Biological Flora of the British Isles: Stachys palustris L.. Journal of Ecology 99: 1081-1090. [Empirical evidence; Academic literature]
Teucrium scorodonia (Woodsage)	No	Yes	Yes	No	Woodsage is likely top-killed but belowground rhizomes may survive fire.	Woodsage is a perennial herb with stems arising from a frequently branching underground rhizome (Hutchinson 1968). The ability to resprout after fire is not described directly for woodsage, but it has been demonstrated in several Teucrium species that also possess belowground rhizomes (Ojeda et al. 1996; Arianoutsou and Ne'eman 2000; Alberdi and Cavero 2002; Buhk and Hensen 2006). Resprouting fro…	How fire affects woodsage populations is unclear. Woodsage is shade-tolerant (Hutchinson 1968), so does not require fire to maintain an open canopy, but may benefit from reduced competition.	Perennial species. Seeds likely produced from second growing season. Flowering July to September.		Alberdi, L., Cavero, Y. 2002. Effect of fire on the understorey species of a Quercus ilex L. subsp. ballota (Desf.) Samp. forest in Navarra, Spain. Pages 25-32 in L. Trabaud and R. Prodon, editors. Fire and biological processes. Backhuys Publishers, Leiden, The Netherlands. [Empirical evidence; Academic literature] Arianoutsou, M., Ne'eman, G. 2000. Post-fire regeneration of natural Pinus halepen…
Thymus polytrichus (Common thyme)	No	Yes	Yes	No	Common thyme is top-killed by fire with belowground parts surviving.	Common thyme is a prostrate, creeping perennial extending by runners which become woody. It has a few deep thick, woody roots, and numerous shallow, wiry, adventitious roots (Pigott 1955). This species sets abundant seed although dispersal appears to be quite limited (Pigott 1955). Seedling emergence after fire has been observed (Valbuena and Trabaud 2001).	Common thyme can resprout after fire (Valbuena and Trabaud 2001). It requires high light and benefits from disturbance, such as grazing, where competition from taller vegetation is reduced and a short turf is created (Tansley and Adamson 1925); therefore, fire is likely to similarly benefit this species.	Perennial species. Seeds likely produced from second growing season. Flowering May to August.		Pigott, C. D. 1955. Thymus L. Journal of Ecology 43: 365–387 [Empirical evidence; Academic literature] Tansley, A. G. and Adamson, R. S. 1925. Studies on the vegetation of the English chalk. III. The chalk grasslands of the Hampshire-Sussex border. Journal of Ecology 13: 175-223 [Empirical evidence; Academic literature] Valbuena, L., Trabaud, L. 2001. Contribution of the soil seed bank to post-fi…
Family: Lentibulariaceae
Pinguicula spp. (Butterworts, e.g., P. lusitanica, P. vulgaris)	No	No	Yes	No	Butterworts likely survive low-severity fires outside the growing season. Fires that are severe or occur during the summer may kill butterworts.	Butterworts are insectivorous, perennial plants that cannot tolerate much shade from taller vegetation (Heslop-Harrison 2004). In the summer, butterworts have a rosette of low-lying leaves shallowly anchored by a tuft of fine, fibrous roots. Outside the growing season, plants exist as a hibernaculum. They are quite tolerant of disturbance, such as freezing and drought, as hibernacula (Heslop-Harr…	Species in the Pinguicula genus are described as fire-dependent (Folkerts 1977), with frequent, low-severity winter fires needed to maintain suitable habitat. Fire reduces competition and shading from other species and stimulates growth in butterworts. Fire suppression is considered a threat to Pinguicula species via competitive, and shading effects and fuel build-up leading to increased possibil…	Perennial species. Seeds likely produced from second growing season. Flowering May to July.		Folkerts, G. W. 1977. Endangered and threatened carnivorous plants of North America. Pages 301-3 13 in G. T. Prance and T. S. Elias, editors. Extinction is forever: proceedings of a symposium held at the New York Botanical Garden, Bronx, N.Y. [Empirical evidence; Academic literature] Heslop-Harrison, Y. 2004. Pinguicula L.. Journal of Ecology 92: 1071-1118 [Empirical evidence; Academic literature…
Family: Linaceae
Linum catharticum (Fairy flax)	No	No	Yes	No	Fairy flax will likely be killed by fire.	Fairy flax is an annual plant of dry grasslands that survives unfavorable conditions, such as fire as seed in the soil. It significantly increased in cover in burn plots the year after fire in a Derbyshire grassland (Lloyd 1972), probably as a response to a more open habitat, rather than a direct response to fire (i.e., heat/smoke-stimulated germination; Lloyd 1972). Lack of specialised dispersal…	Fairy flax shows increased abundance after fire and may require fire or other disturbance to create the conditions suitable for germination.	Annual species. Seeds produced within one growing season. Flowering May to September.		Lloyd, P. S. 1972. Effects of Fire on a Derbyshire Grassland Community. Ecology 53: 915–920. [Empirical evidence; Academic literature] Lososová, Z., Axmanová, I., Chytrý, M., Midolo, G., Abdulhak, S., Karger, D.N., Renaud, J., Van Es, J., Vittoz, P. and Thuiller, W. 2023. Seed dispersal distance classes and dispersal modes for the European flora. Global Ecology and Biogeography 32: 1485–1494 [Emp…
Family: Onagraceae
Chamaenerion angustifolium (Rosebay willowherb)	Rosebay willowherb is an off-site colonizer, being able to invade burned sites rapidly via wind-dispersed seeds. Secondary colonisation can occur by on-site seed (Pavek, 1992). Seeds are only viable in soil for around 18 months (Comeau et al. 1989). Rosebay willowherb’s rhizomes can withstand low intensity fires being typically buried in the top 5cm of the soil.B113	Yes	Yes	Yes	Rosebay willowherb is likely top-killed by low-severity fire but may be killed by higher- severity fires.	Rosebay willowherb is an off-site colonizer, being able to invade burned sites rapidly via large numbers of wind-dispersed seeds. Secondary colonisation can occur by on-site seed (Pavek, 1992). Seeds are only viable in soil for around 18 months (Comeau et al. 1989). Rosebay willowherb’s rhizomes can withstand low intensity fires being typically buried in the top 5cm of the soil.	Rosebay willowherb is able to colonise burned areas, and exposed mineral soil and peat rapidly (Comeau et al. 1989) and is named fireweed in North America for this reason. McLean (1969) suggests rosebay willow herb is ‘moderately susceptible to fire’ because of the relatively shallow roots but notes that where more deeply rooted it can survive fire allowing it to reproduce vegetatively. Hence it …	Perennial species. Seeds can be produced from the first growing season. Flowering June to September.		Archibold, O.W. 1980. Seed input into a postfire forest site in north Saskatchewan. Canadian Journal of Forest Research 10: 129-134. [Empirical evidence; Academic literature] Comeau, Philip G., Watts, Susan B., Caza, Caroline L., et al. 1989. Autecology, biology, competitive status and response to treatment of seven southern interior weed species. FRDA Report 093; ISSN 0835 0572. Victoria, BC: BC…
Family: Orchidaceae
Dactylorhiza spp. (Marsh orchids, e.g., D. fuchsia, D. incarnata, D. maculata, D. praetermissa, D. purpurella, D. traunsteineri)	No	No	Yes	Yes	Marsh orchids may survive low-severity fires outside the growing season as an underground bulb. Fires in the growing season may cause mortality.	Marsh orchids are perennials with belowground tubers. During winter, they persist as bulbs underground from which new shoots develop in spring. During this dormant phase, they will likely survive low-intensity fires. Fires in the growing season will likely be much more damaging (Quarmby 1999). Marsh orchid species are described as early- to mid-successional species that require disturbance for th…	Fire effects on marsh orchids will vary by season and severity. Low-severity, winter fires may positively impact them by reducing competition and increasing light availability. Fire during the growing season would likely negatively impact marsh orchid populations, as in other seasonally dormant orchids (Quarmby 1999).	Perennial species. Seeds can be produced from 2-6 years depending upon the species and site productivity. Flowering May to August.	BAP: Dactylorhiza incarnata subsp. ochroleuca, Dactylorhiza purpurella subsp. cambrensis; Protected - Dactylorhiza lapponica	Jacquemyn, H., Brys, R. and Hutchings, M.J. 2014. Biological Flora of the British Isles: Epipactis palustris. Journal of Ecology 102: 1341-1355 [Empirical evidence; Academic literature] Lososová, Z., Axmanová, I., Chytrý, M., Midolo, G., Abdulhak, S., Karger, D.N., Renaud, J., Van Es, J., Vittoz, P. and Thuiller, W. 2023. Seed dispersal distance classes and dispersal modes for the European flora.…
Epipactis palustris (Marsh helleborine)	No	Yes	Yes	Yes	Marsh helleborines may survive low-severity fires outside the growing season as rhizomes.	The marsh helleborine multiplies both by vegetative propagation and sexual reproduction. Vegetative propagation involves the production of regularly branched rhizomes underground (Jacquemyn et al. 2014). It requires high light availability and is found mainly in full sunlight and rarely in shade. High quantities of seed are dispersed by wind considerable distances (10–500 m; Lososová et al. 2023)…	Marsh helleborine increases in abundance after fire (Jacquemyn et al. 2014; Kluza-Wieloch and Maciejewska-Rutkowska 2015; Wójcik et al. 2022). It is not clear from the literature whether post-fire regeneration is via resprouting from belowground structures and/or soil seed bank. Disturbance such as fire, grazing or trampling preserves an open canopy, which is important for maintaining suitable ha…	Perennial species. Seeds can be produced after 2–6 years depending on site productivity. Flowering June to August.		Kluza-Wieloch, M., Maciejewska-Rutkowska, I. 2015 Population of Epipactis palustris (L.) Crantz (orchidaceae) in south-western part of Poznań. Steciana 19: 231-238. [Empirical evidence; Academic literature] Lososová, Z., Axmanová, I., Chytrý, M., Midolo, G., Abdulhak, S., Karger, D.N., Renaud, J., Van Es, J., Vittoz, P. and Thuiller, W. 2023. Seed dispersal distance classes and dispersal modes fo…
Gymnadenia conopsea (Fragrant orchid)	No	No	Yes	Yes	Fires during the growing season may cause mortality, but fires outside the growing season will likely have little impact on this species.	Fragrant orchid is a non-bulbous perennial herb. The main perennating organ is a belowground tuber. Each year, the tuber is wholly replaced by a new tuber, from which the functional plant arises in the next growing season. Leaves emerge in spring, and flowering takes place between the end of June and beginning of August (Meekers et al. 2012). This species requires high light and performs best in …	Fragrant orchid will likely benefit from fires outside the growth season, where damage to the plant is likely negligible, and in which there are improvements in light availability, reductions in competition and the potential removal of litter material. Fires during the spring and summer, which consume biomass, are likely to severely damage this species, causing declines in vigor and potentially m…	Perennial species. Seeds can be produced from 2-6 years depending upon the site productivity. Flowering June to August.		Lososová,Z., Axmanová, I., Chytrý, M., Midolo, G., Abdulhak, S., Karger, D.N., Renaud, J., Van Es, J., Vittoz, P. and Thuiller, W. 2023. Seed dispersal distance classes and dispersal modes for the European flora. Global Ecology and Biogeography 32: 1485–1494 [Empirical evidence; Academic literature] Meekers, T., Hutchings, M.J., Honnay, O. and Jacquemyn, H. 2012. Biological Flora of the British I…
Neottia cordata (Lesser twayblade)	No	No	Yes	No	Lesser twayblade is likely killed by fire directly, or by unsuitable environmental conditions after fire.	This orchid resides in high-humidity habitats such as humid heathlands (Kotilínek et al. 2018), where it associates with cushions of moss or the understorey of heather (Harrap and Harrap 2005). Its preference for very humid conditions means that the removal of the subshrub canopy and moss layers due to burning of heather on grouse moors results in unsuitable habitat and subsequent decline in abun…	Lesser twayblade is highly sensitive to the prescribed burning of heather on grouse moors, with surviving populations confined to patches of unburned vegetation (e.g., protected from burning as a result of topography or the position of flushes; Glaves et al. 2013). Populations may recover after the cessation of burns (Lee et al. 2013).	Perennial species. Seeds can be produced after 2–6 years depending on site productivity. Flowering April to August.		Glaves, D. J., Morecroft, M., Fitzgibbon, C., Lepitt, P., Owen, M., and Phillips, S. 2013. Natural England review of upland evidence 2012 – The effects of managed burning on upland peatland biodiversity, carbon and water. Natural England Evidence Review, Number 004. [Empirical evidence; grey literature] Harrap, A., and Harrap, S. 2005. Orchids of Britain and Ireland. London, UK: AandC Black [Empi…
Narthecium ossifragum (Bog asphodel)	No	Yes	?	Yes	Bog asphodel can survive low-severity fires outside the growing season as an underground bud. Fires in the growing season may cause mortality.	Bog asphodel is a perennial herb with a creeping rhizome. It produces leaves annually, which die back each autumn, and it overwinters as a small subterranean bud (Summerfield 1974). It is likely that fires before the growing season starts will have little effect on bog asphodel, but those in the summer that consume biomass will cause negative impacts. Bog asphodel is susceptible to competition fr…	Fire can benefit bog asphodel populations, with burnt plots of blanket bog in northern England having higher frequencies of this species relative to unburned plots (Forrest and Smith 1975). However, the timing and severity of fire are likely crucial to impacts on bog asphodel populations, with summer wildfires reducing abundance and sometimes causing local losses (Summerfield 1974; Kelly et al. 2…	Perennial species. Seeds can be produced after 2–6 years depending on site productivity. Flowering June to August.		Kelly, R., Montgomery, W.I., Reid, N. 2023. Initial ecological change in plant and arthropod community composition after wildfires in designated areas of upland peatlands. Ecology and Evolution 13: e9771 [Empirical evidence; Academic literature] Forrest, G.I. and Smith, R.A.H. 1975. The productivity of a range of blanket bog vegetation types in the Northern Pennines. Journal of Ecology 63: 173-19…
Ophrys insectifera (Fly orchid)	No	Yes	Yes	Yes	This species is likely to be killed or top-killed by fire. Impacts are likely to be seasonally dependent, being most severe during flowering and least in the late summer/early autumn when there is no aboveground biomass.	A tuberous perennial, flowering from May to July. Leaves emerge in the autumn following a period of dormancy following fruiting (Foley and Clarke 2005). Seeds are dust-like, produced in considerable quantities, and can spread far on wind, although the majority falls close to the parent plants. A closed canopy and thick leaf litter potentially restrict germination (Back from the Brink 2020)	The direct effect of fire on this species is not described in the literature. However this winter-green species (with new leaves produced before the winter), may be damaged by fire throughout the year (except late summer where dieback and dormancy occurs). This species requires disturbance to prevent excessive competition and smothering from surrounding vegetation in fen and grassland habitats. L…	Perennial species. Seeds can be produced after 2–6 years depending on site productivity. Flowering May to July.		Back from the Brink 2020. Insect Orchid (Ophrys insectifera). Species information guide. [Expert opinion; grey literature] Foley, M. and Clarke, S. 2005. Orchids of the British Isles. Griffin Press, Cheltenham [Empirical evidence; Academic literature] Stroh, P.A. 2015. Ophrys insectifera (L.). Fly Orchid. Species Account. BSBI [Empirical evidence; Academic literature]
Platanthera bifolia (Lesser butterfly orchid)	No	Yes	?	Yes	The lesser butterfly orchid can survive low-severity fires outside the growing season as an underground tuber. Fires in the growing season may cause mortality.	The lesser butterfly orchid is a perennial plant that overwinters as an underground tuber, from which the two basal leaves emerge in spring. It requires high light and is vulnerable to shading and competition from more vigorous vegetation. It benefits from disturbance, such as fire or grazing, that keeps more competitive vegetation under control (Back from the Brink 2020). Lesser butterfly orchid…	Disturbance such as fire that preserves an open canopy and reduces competition are important to maintain suitable habitat and the persistence of lesser butterfly orchid populations. Sites with large populations in the UK may be maintained by swaling (controlled fire; Back from the Brink 2020). However, fire during the growing season likely negatively impact lesser butterfly orchid populations, as…	Perennial species. Seeds can be produced from 2-6 years depending upon the site productivity. Flowering June to July.		Back from the Brink (2020) Lesser Butterfly-orchid, Platanthera bifolia. Species information guide V2. [Expert opinion; grey literature] Quarmby, J.P. 1999. Recovery plan for twelve threatened orchids in the Lofty Block region of South Australia. Department of Environment and Natural Resources. [Expert opinion; grey literature]
Family: Orobanchaceae
Bartsia alpina (Alpine bartsia)	No	Yes	Yes	No	Fires outside the growing season will cause little damage to alpine bartsia, but those that occur during active growth may cause top-killing or mortality.	This tufted perennial hemiparasitic herb has a short woody subterranean rhizome bearing abundant adventitious roots with sparse root hairs. Aerial shoots die back in the autumn, and overwintering buds are extremely tolerant of freezing in winter (Taylor and Rumsey 2003). Propagation seems generally to be by vegetative spread, especially fragmentation of the rhizome, with infrequent recruitment fr…	The response of alpine bartsia to fire is not described in the literature. In its overwintering form of belowground rhizomes, it is likely to be highly tolerant of fire. In the growing season, it has some capacity to tolerate grazing although vigour and reproductive output are greatly reduced (Taylor and Rumsey 2003). Therefore, fires during the growing season will likely have a similar effect, c…	Perennial species. Seeds can be produced from 2–6 years depending upon the site productivity. Flowering June to August.		Taylor, K. and Rumsey, F.J. 2003. Bartsia alpina L.. Journal of Ecology 91: 908-921 [Empirical evidence; Academic literature] Wigginton, M.J. and Rothero, G.P. 1999. Bartsia alpina L. (Scrophulariaceae). British Red Data Books. 1 Vascular plants, 3rd edn (ed. M.J. Wigginton), pp. 57–58. Joint Nature Conservation Committee, Peterborough, UK. [Empirical evidence; grey literature]
Euphrasia spp. (Eyebrights, e.g., E. confusa, E. frigida, E. micrantha, E. officinalis aggregate).	No	No	Yes	No	Eyebrights are presumably killed by fire.	UK native eyebrights are semiparasitic annual herbs.There is no information in the literature about the direct effect fire has on eyebrights native to the UK, but their annual life history suggests that plants have no capacity to survive fire. Seed responses to fire are similarly unknown, although information on eyebrights in other parts of the world suggests that copious seed production in eyebr…	Evidence from one eyebright species (E. micrantha) suggests eyebrights may increase in abundance for a few years after fire, due to recruitment from the soil seed bank (Måren and Vandvik 2009). However, the absence of fire or other disturbance may mean that suitable habitat is not maintained (with taller species overgrowing and shading eyebrights) and that eyebright numbers decline.	Annual species. Seeds produced within one growing season. Flowering June to September.	BAP: Euphrasia anglica, Euphrasia cambrica, Euphrasia campbelliae, Euphrasia heslop- harrisonii, Euphrasia marshallii, Euphrasia ostenfeldii, Euphrasia pseudokerneri, Euphrasia rivularis, Euphrasia rostkoviana subsp. montana, Euphrasia rotundifolia, Euphrasia vigursii.	Lososová, Z., Axmanová, I., Chytrý, M., Midolo, G., Abdulhak, S., Karger, D.N., Renaud, J., Van Es, J., Vittoz, P. and Thuiller, W. 2023. Seed dispersal distance classes and dispersal modes for the European flora. Global Ecology and Biogeography 32: 1485–1494 [Empirical evidence; Academic literature] Måren, I.E. and Vandvik, V. 2009. Fire and regeneration: the role of seed banks in the dynamics o…
Melampyrum pratense (Common cow-wheat)	No	No	Yes	Yes	Common cow-wheat will be killed by fire.	Common cow-wheat is an annual semiparasite of bilberry (Vaccinium myrtillus). Its annual life history makes it unlikely that plants can survive fire. It is a small plant that becomes shaded out by tall heather growth and is stimulated by the open conditions created the first few years after burning (Boyce 2017; Ruokolainen and Salo 2009 ). Germination is enhanced by burning on heathland sites, li…	Low-severity fires may increase abundance of common cow-wheat from seedling emergence stimulated by the high-light environment after fire. Competition and shading from other species will eventually reduce the population unless disturbed again. However, a high-severity fire that burns into the soil may kill any seeds there and cause local loss of the species (Temperli 2007).	Annual species. Seeds produced within one growing season. Flowering May to September.		Boyce, D. C. 2017. Exmoor moorland burning study 2011-2017. Unpublished report to Exmoor National Park Authority. ENPA, Dulverton. [Expert opinion; grey literature] Lososová, Z., Axmanová, I., Chytrý, M., Midolo, G., Abdulhak, S., Karger, D.N., Renaud, J., Van Es, J., Vittoz, P. and Thuiller, W. 2023. Seed dispersal distance classes and dispersal modes for the European flora. Global Ecology and B…
Pedicularis sylvatica (Common lousewort)	No	No	Yes	No	Common lousewort is probably killed by fire.	Lousewort is a semiparasite of grasses and has an annual or biennial life history. Direct effects of fire are not described in the literature; however, given its short lifespan and likely shallow roots, individuals will likely be killed. Persistence will therefore be via a soil seed bank (Måren and Vandvik 2009), and germination and establishment may be stimulated in the high-light, low-competiti…	This species thrives in grasslands that are subject to regular, winter burns, but seems to not benefit in similar environments that are subject to other disturbances (i.e., cutting or mowing; van der Zee 2005).	Annual or biennial species. Seeds produced in first or second growing season. Flowering April to August.		Lososová, Z., Axmanová, I., Chytrý, M., Midolo, G., Abdulhak, S., Karger, D.N., Renaud, J., Van Es, J., Vittoz, P. and Thuiller, W. 2023. Seed dispersal distance classes and dispersal modes for the European flora. Global Ecology and Biogeography 32: 1485–1494 [Empirical evidence; Academic literature] Måren, I.E. and Vandvik, V. 2009. Fire and regeneration: the role of seed banks in the dynamics o…
Family: Oxalidaceae
Oxalis acetosella (Wood sorrel)	No	Yes	Yes	No	Fire will likely top-kill wood sorrel but underground rhizomes may survive low-severity fires.	Wood sorrel is a perennial plant with creeping, underground rhizomes, which vegetatively reproduce and spread (Packham 1978). These rhizomes act as storage organs and can support resprouting after disturbance such as grazing and cutting (Packham 1978). The response to low-severity fire is assumed to be similar and has been described in closely related species (e.g., O. montana; Pavek 1992). Repro…	The effect of fire on wood sorrel populations is not described in the literature. Presumably, this species can tolerate low-severity fire and resprout after; however, high-severity fires may destroy underground rhizomes and cause declines in this species.	Perennial species. Seeds likely produced from second growing season. Flowers April to May.		Lososová, Z., Axmanová, I., Chytrý, M., Midolo, G., Abdulhak, S., Karger, D.N., Renaud, J., Van Es, J., Vittoz, P. and Thuiller, W. 2023. Seed dispersal distance classes and dispersal modes for the European flora. Global Ecology and Biogeography 32: 1485–1494 [Empirical evidence; Academic literature] Måren, I.E. and Vandvik, V. 2009. Fire and regeneration: the role of seed banks in the dynamics o…
Family: Plantaginaceae
Digitalis purpurea (Common foxglove)	No	No	Yes	Yes	Fire is likely to kill common foxgloves.	Common foxgloves are biennial or short-lived perennial plants commonly found on disturbed sites, such as where vegetation has burned. This species readily colonizes bare ground after disturbance, often rapidly and in large numbers because seeds germinate when exposed to light. The seed bank is long-lived (Olano et al. 2002) and can survive low-intensity fires (Måren and Vandvik 2009). Whether com…	Common foxglove responds well to disturbance, including regular prescribed fire, and land is rapidly colonized after burning (Måren and Vandvik 2009). In successional habitats, the absence of repeated disturbance frequently leads to local extinction (van Baalen and Prins 1983; Vandvik et al. 2005).	Biennial or short-lived perennial species. Seeds produced in second growing season. Flowers May to July.		Måren, I. E. and Vandvik, V. 2009. Fire and regeneration: the role of seed banks in the dynamics of northern heathlands. Journal of Vegetation Science 20: 871-888 [Empirical evidence; Academic literature] Olano, J. M., Caballero, I., Laskurain, N. A., Loidi, J., Escudero, A. 2002. Seed bank spatial pattern in a temperate secondary forest. Journal of Vegetation Science 13: 775-784 [Empirical evide…
Plantago lanceolata (Ribwort plantain)	No	Yes	Yes	No	Ribwort plantain is likely top-killed by fire.	Ribwort plantain is a perennial with short rhizomes and a taproot (Sagar and Harper 1964). It can resprout after fire from buds on these underground structures and using carbohydrates stored in the roots (Alberdi and Cavero 2002). It has a high tolerance to disturbance in general, including factors causing defoliation (Sagar and Harper 1964; Klimešová and Klimeš 2006). It also produces a consider…	The ribwort plantain is highly tolerant of disturbance and requires an open habitat. Therefore, in successional habitats, fire will likely benefit this species by maintaining their habitat.	Perennial species. Seeds likely produced from second growing season. Flowers April to October.		Alberdi, L., Cavero, Y. 2002. Effect of fire on the understorey species of a Quercus ilex L. subsp. ballota (Desf.) Samp. forest in Navarra, Spain. Pages 25-32 in L. Trabaud and R. Prodon, editors. Fire and biological processes. Backhuys Publishers, Leiden, The Netherlands [Empirical evidence; Academic literature] Klimešová, J, Klimeš, L 2006. CLO-PLA3 – a database of clonal growth architecture o…
Veronica spp. (Speedwells, e.g., V. officinalis, V. scutellata)	No	No	Yes	No	Speedwells are killed by fire.	Speedwells are perennials that appear to rely exclusively on recruitment from the seed bank for post-fire regeneration in UK heathland communities (Mallik and Gimingham 1983; Hobbs et al. 1984). They produce a large soil seed bank from which they recruit quickly after fire (Hobbs et al. 1984; Måren and Vandvik 2009). Seed disperal in these species is poor (0.1–1 m; Lososová et al. 2023).	After a flush of seedling emergence and establishment after fire, eventually speedwells succumb to competition from other species. Therefore, a cessation of fire or other disturbances that reduce competition from taller, more vigorous plants, may threaten populations. For example, V. officinalis was only found on burnt plots in coastal heathland (Vandvik et al. 2005).	Perennial species. Seeds produced from first growing season depending upon species and site. Flowers June to August.	BAP: Veronica triphyllos, Veronica verna; Protected - Veronica spicata	Hobbs, R. J., Mallik, A. U., and Gimingham, C. H. 1984. Studies on Fire in Scottish Heathland Communities: III. Vital Attributes of the Species. Journal of Ecology 72: 963–976 [Empirical evidence; Academic literature] Lososová, Z., Axmanová, I., Chytrý, M., Midolo, G., Abdulhak, S., Karge,r D.N., Renaud, J., Van Es, J., Vittoz, P. and Thuiller, W. 2023. Seed dispersal distance classes and dispers…
Family: Poaceae
Agrostis spp. (Bent grasses, e.g., A. canina, A. capillaris, A. curtisii, A. stolonifera, A. vinealis)	No	Yes	Yes	Yes	Bent grasses are likely top-killed by fire, with basal buds and stolons surviving except in severe fires (Esser 1994, Maia et al. 2012)	Bent grasses have basal buds that may be protected from fire damage by a covering of old leaf bases, from which they resprout post-fire. Many bent grass species produce stolons at or below the soil surface that can also survive fire (more likely for those belowground) and can aid in rapid colonization of bare soil after a fire (Hobbs and Gimingham 1984). Growth may be stimulated by fire because i…	Bent grasses are tolerant of fire and appear to benefit from the openings created by fire that are then rapidly colonized by creeping stolons or from soil seed banks only.	Perennial species. Seeds likely produced from second growing season. Flowering June to August.		Esser, L. L. 1994. Agrostis stolonifera. In: Fire Effects Information System, [Online]. U.S. Department of Agriculture, Forest Service, Rocky Mountain Research Station, Fire Sciences Laboratory (Producer). Available: https://www.fs.usda.gov/database/feis/plants/graminoid/agrsto/all.html [2024, January 30]. [Expert opinion; grey literature] González-Rabanal, F., Casal, M. 1995. Effect of high temp…
Aira spp. (Hairgrasses, e.g., A. praecox, A. caryophyllea)	No	No	Yes	No	These annual grasses are killed by fire (Valbuena and Trabaud 2001).	Hairgrasses colonize burnt sites from seed quickly after fire (Valbuena and Trabaud 2001; Céspedes et al. 2014). Given that seed disperal is poor (0.1–1 m; Lososová et al. 2023), post-fire recovery is likely from on-site seed banks.	Hairgrasses may increase after prescribed fires (Coulter et al. 2010).	Annual species. Seeds produced within one growing season. Flowering June to August.		Céspedes, B., Torres, I., Pérez, B., Luna, B., Moreno, J. M. 2014. Burning season does not affect post-fire regeneration but fire alters the balance of the dominant species in a seeder-dominated Mediterranean shrubland. Applied Vegetation Science 17: 711–725 [Empirical evidence; Academic literature] Coulter, C.T., Southworth, D. and Hosten, P.E.2010. Prescribed Fire and Post-Fire Seeding in Brush…
Alopecurus magellanicus (Alpine foxtail)	No	Yes	?	Yes	Alpine foxtail is likely to be top-killed by low-severity fire with belowground rhizomes surviving.	A loosely tufted perennial patch-forming grass with slender rhizomes. Seeds lack a specific dispersal mechanism and are dispersed 1–5 m (Lososová et al. 2023). Fire effects on seed viability are undescribed.	Although the response of alpine foxtail to fire is not described in the literature, it appears to be tolerant of hard grazing over prolonged periods (Walker 2014), suggesting significant resources are stored belowground in its rhizomes and root system and that it can survive defoliation. Together, these suggest a good ability to survive fire and resprout after.	Perennial species. Seeds likely produced from second growing season. Flowering June to August.		Walker, K.J. 2014. Alopecurus magellanicus Lam. Alpine Foxtail. Species Account. Botanical Society of Britain and Ireland. [Empirical evidence; Academic literature]
Avenula pubescens (Downy oat-grass)	No	Yes	Yes	Yes	Downy oat-grass is likely top-killed by fire, with basal buds and rhizomes surviving except in severe fires (Bagaria et al. 2012)	Downy oat-grass has basal buds that may be protected from fire damage by a covering of leaf bases, and short rhizomes, from which they resprout post-fire (Dixon 1991). Whether seeds of this species survive fire is not described in the literature; however, in a closely related species, A. bromoides, seeds survive fire in the soil and germinate soon after (Alberdi and Cavero 2002; Trabaud and Grand…	Downy oat-grass is tolerant of fire and may benefit from the removal of standing dead biomass and reduced competition in the post-fire environment. However, specific fire effects on populations of this species are not described in the literature.	Perennial species. Seeds likely produced from second growing season. Flowering June and July.		Alberdi, L., Cavero, Y. 2002. Effect of fire on the understorey species of a Quercus ilex L. subsp. ballota (Desf.) Samp. forest in Navarra, Spain. Pages 25-32 in L. Trabaud and R. Prodon, editors. Fire and biological processes. Backhuys Publishers, Leiden, The Netherlands. [Empirical evidence; Academic literature] Bagaria, G., Pino, J., Rodà, F., Guardiola, M. 2012. Species traits weakly involve…
Dactylis glomerata (Cocksfoot grass)	No	Yes	Yes	Yes	Protected buds of cocksfoot grass can survive fire that consumes aboveground biomass. Plants with a large accumulations of dead material can generate high temperatures for long periods of time after the fire has passed, which can reduce survival (Wright and Bailey 1982).	This tussock-forming grass resprouts from buds protected by densely packed culm and leaf bases (Naveh 1975; Pausas 1997; Turkmen and Düzenli 2011). Recovery is supported by a deep root system, that can extend over 40 cm below the soil surface (Gist and Smith 1948). Cocksfoot seeds lack dormancy (Grime 1979) and so tend not to build up in soil seedbanks. This results in limited seedling emergence …	Cocksfoot grass cover is reported to increase or remain stable after burning (Cocking et al. 1979).	Perennial species. Seeds likely produced from second growing season. Flowering June to September.		Alberdi, L., Cavero, Y. 2002. Effect of fire on the understorey species of a Quercus ilex L. subsp. ballota (Desf.) Samp. forest in Navarra, Spain. Pages 25-32 in L. Trabaud and R. Prodon, editors. Fire and biological processes. Backhuys Publishers, Leiden, The Netherlands [Empirical evidence; Academic literature] Cocking, W. D., Baxter, E. E., Lilly, S. L. 1979. Plant community responses to the …
Danthonia decumbens (Heath grass)	No	Yes	Yes	No	Heath grass is likely top-killed by fire, with basal buds and rhizomes surviving (Rivas et al. 2006).	Heath grass can resprout after fire from underground rhizomes (Rivas et al. 2006). It can also recruit from a soil seed bank, although seeds showed no evidence of heat- or smoke- stimulated germination (Rivas et al. 2006). Seed disperal in these species is poor (0.1–1 m; Lososová et al. 2023).	In lowland heath, prescribed burning reduced the cover of this species relative to unburned sites (Smith et al. 2023)	Perennial species. Seeds likely produced from second growing season.		Lososová, Z., Axmanová, I., Chytrý, M., Midolo, G., Abdulhak, S., Karger, D.N., Renaud, J., Van Es, J., Vittoz, P. and Thuiller, W. 2023. Seed dispersal distance classes and dispersal modes for the European flora. Global Ecology and Biogeography 32: 1485–1494 [Empirical evidence; Academic literature] Rivas, M., Reyes, O., Casal, M. 2006. Influence of heat and smoke treatments on the germination o…
Deschampsia spp. (Hairgrasses, e.g., D. cespitosa, D. flexuosa)	No	Yes	Yes	Yes	Hairgrasses are typically top-killed by fire, with root crowns or rhizomes surviving all but high-severity fires (DeBenedetti et al. 1984; Schimmel and Granström 1996).	Root crowns and underground rhizomes support regrowth after top-kill by fire, although dense tufts may protect some green biomass during low-severity fire (Walsh 1995). New shoots emerge quickly after fire, typically within a few weeks (Schimmel and Granström 1996). However, high-severity fire may kill bud banks and prevent resprouting (e.g., vegetative regrowth of D. flexuosa on burned plots of …	Low-severity fire appears to benefit haigrass populations. They may increase dramatically in cover and in seed production after fire (Schimmel and Granström 1996). However, highly severe, deep-burning fires may eliminate hairgrass individuals, with recolonization dependent upon seed input from unburnt areas.	Perennial species. Seeds likely produced from second growing season. Flowering June to August.		DeBenedetti, S.H., Parsons, D. J. 1984. Postfire succession in a Sierran subalpine meadow. American Midland Naturalist 111): 118-125 [Empirical evidence; Academic literature] DeBenedetti, S.H., Parsons, D.J. 1979. Natural fire in subalpine meadows: a case description from the Sierra Nevada. Journal of Forestry 77: 477-479 [Empirical evidence; Academic literature] Schimmel, J., Granström, A.1996. …
Elymus repens (Couch grass)	No	Yes	Yes	Yes	Couch grass is top-killed by fire, but rhizomes may survive.	Couch grass has rhizomes as deep as 20 cm (Holmgren 1958), which support resprouting after fire. It can also regenerate after fire from the soil seed bank for several years. However, seed production is typically low (as low as 25 viable seeds per plant per season; Majek 1984), and propagation is mainly done via rhizomes. Lacking a specific dispersal mechanism, seeds are dispersed 1–5 m (Lososová …	Couch grass cover can increase after fire, although plant responses depend on the season of burning (Snyder 1992). Late spring fires generally reduce couch grass cover, flowering and biomass; early spring fires can increase these.	Perennial species. Seeds likely produced from second growing season. Flowering June to September.		Holmgren, A. H. 1958. Weeds of Utah. Special Report 12. Logan, UT: Utah State University, Agricultural Experiment Station. 85 p. [Empirical evidence; grey literature] Lososová, Z., Axmanová, I., Chytrý, M., Midolo, G., Abdulhak, S., Karger, D.N., Renaud, J., Van Es, J., Vittoz, P. and Thuiller, W. 2023. Seed dispersal distance classes and dispersal modes for the European flora. Global Ecology and…
Festuca spp. (Fescue grasses, e.g., F. ovina, F. rubra, F. vivipara)	No	Yes	Yes	Yes	Aerial portions of fescue grasses will be consumed in the fire; however, resprouting may occur from rhizomes or basal buds.	Fescue grasses can recover from fire by resprouting from rhizomes (e.g., F. rubra, F. vivipara; Walsh et al. 1995; Vandvik et al. 2005) or basal buds (e.g., F. ovina; Mallik and Gimingham 1985). Species can rapidly spread into burned areas via rhizomes (Vandvik et al. 2005). The ability to recruit from seed after fire in fescue grasses is unclear from the literature. However, fescue grasses, such…	The creeping habit of rhizomatous fescue grasses, such a F. vivipara, means a high tolerance to disturbance, and an ability to quickly colonize bare ground left by fire (Vandvik et al. 2005). In the nonrhizomatous species, F. ovina, tolerance to fires may be lower and its ability to recover after fire reduced relative to species that form rhizomes. For example, the cover of F. ovina was greatly r…	Perennial species. Seeds likely produced from second growing season. Flowering May to August.		Lloyd, P. S. 1972. Effects of Fire on a Derbyshire Grassland Community. Ecology 53: 915–920 [Empirical evidence; Academic literature] Lososová, Z., Axmanová, I., Chytrý, M., Midolo, G., Abdulhak, S., Karger, D.N., Renaud,J., Van Es, J., Vittoz, P. and Thuiller, W. 2023. Seed dispersal distance classes and dispersal modes for the European flora. Global Ecology and Biogeography, 32: 1485–1494 [Empi…
Holcus spp. (velvet grasses, e.g., H. lanatus, H. mollis)	No	Yes	Yes	Yes	Fire top-kills likely top kills velvet grasses, as it does for Yorkshire fog (H. lanatus), with base and roots potentially surviving depending on fire severity.	Buried fibrous root mass to about 10 cm deep (Beddows 1961). Like most grasses, velvetgrasses are resistant to frequent defoliation (Beddows 1961). It is a prolific seed producer, with seeds easily distributed by wind (Beddows 1961). Buried seeds remain viable for many years, leading to large soil seed banks, with some 100,000 seedlings per acre noted in the UK (Beddows 1961). Soil-stored seeds a…	One velvetgrass species, Yorkshire fog (H. lanatus), recovers following burning primarily from soil seed banks (Johnson, 2001) or from seeds dispersed off-site and blown in by wind (Gucker, 2008). After low-severity fires, vegetative re-generation is possible from basal shoots (Smith, 1985). Yorkshire fog tends to grow on sites that are frequently burned for example in Washington (USA), it is abu…	Perennial species. Seeds likely produced from second growing season. Flowering May to August.		Gucker, C.L. 2008. Holcus lanatus. In: Fire Effects Information System, [Online]. U.S. Department of Agriculture, Forest Service, Rocky Mountain Research Station, Fire Sciences Laboratory (Producer). Available: https://www.fs.usda.gov /database/feis/plants/graminoid/hollan/all.html [Expert opinion; grey literature] Johnson, P. N. 2001. Vegetation recovery after fire on a southern New Zealand peat…
Molinia caerulea (Purple moor grass)	No	Yes	Yes	Yes	Purple moor grass survives even high-severity fires.	Purple moor grass forms swards or huge tussocks (up to 30 cm diameter at the base) and have extensive root systems that can reach 100 cm depth (Aerts 1993). This underground structure and tussock morphology means that purple moor grass can be resilient against even high-intensity fires. Purple moor grass can regrow aboveground biomass rapidly after fire, and indeed, aboveground biomass can be sti…	Fire increase population growth rates of purple moor grass and allows it to invade sites at a much faster rates (Jacquemyn et al. 2005).	Perennial species. Seeds likely produced from second growing season. Flowering July to October.		Aerts, R. 1993. Biomass and nutrient dynamics of dominant species from heathlands. In: Aerts, R., Heil, G.W. (Eds.), Heathlands: Patterns and Processes in a Changing Environment. Kluwer Academic Publishers, Dordrecht, pp. 51–84 [Empirical evidence; Academic literature] Bruggink, M. 1993. Seed bank, germination, and establishment of ericaceous and gramineous species in heathlands. In: Aerts, R., H…
Nardus stricta (Mat-grass)	No	Yes	Yes	No	Mat-grass is top-killed by fire, but buds and rhizomes may survive all but highly severe fires (Chadwick 1960)	Mat-grass is a tufted perennial grass with shoots closely compacted on a short rhizome. This structure protects leaf bases and buds from lethal temperatures, and allows resprouting after fire (Chadwick 1960). Resprouting after fire can be rapid in this species, leading to a temporary dominance over other species. Abundant establishment of mat-grass seedlings after fire has been observed, suggesti…	The rapid resprouting and widespread seedling establishment of mat-grass after fire allows it to establish dominance over other species, such as Calluna vulgaris, for several years. In Calluna moorland, mat-grass dominated after a fire and it took 9 years for C. vulgaris to recover its abundance to pre-fire levels (King 1960). Mat-grass can tolerate highly frequent fire (every 2 years; Wallace 19…	Perennial species. Seeds likely produced from second growing season. Flowering June to August.		Chadwick, M.J. 1960. Nardus Stricta L. Journal of Ecology 48: 255-267 [Empirical evidence; Academic literature] Lososová, Z., Axmanová, I., Chytrý, M., Midolo, G., Abdulhak, S., Karger, D.N., Renaud, J., Van Es, J., Vittoz, P. and Thuiller, W. 2023. Seed dispersal distance classes and dispersal modes for the European flora. Global Ecology and Biogeography 32: 1485–1494 [Empirical evidence; Academ…
Poa spp. (Meadow grasses, e.g., P. pratensis)	No	Yes	Yes	Yes	Meadow grasses may be top-killed or killed by fire, depending upon its severity. Fast-moving, low-intensity fires will consume aboveground vegetation without damaging the crown and rhizomes (Smith and Busby 1981)	Meadow grasses have buds and rhizomes near or below the soil surface, from which they can resprout. However, the positioning of rhizomes and root biomass in the upper part of the soil (top 3–7.5 cm depending upon the species; Uchytil 1993; Simonin 2000) may make these grasses vulnerable to high-severity fires. Meadow grasses produce abundant seed (Uchytil 1993; Simonin 2000). They lack a specific…	Positive post-fire vegetational responses are common for meadow grasses. However, the severity and timing of fire may impact recovery and persistence (e.g., late-spring fires are particularly damaging to P. humilis; Towne and Owensby 1984).	Perennial species. Seeds likely produced from second growing season. Flowering May to July.	BAP - Poa flexuosa, Poa glauca	Lloyd, P.S. 1968. The ecological significance of fire in limestone grassland communities of the Derbyshire Dales. Journal of Ecology 56: 811 – 26. [Empirical evidence; Academic literature] Lososová, Z., Axmanová, I., Chytrý, M., Midolo, G., Abdulhak, S., Karger, D.N., Renaud, J., Van Es, J., Vittoz, P. and Thuiller, W. 2023. Seed dispersal distance classes and dispersal modes for the European flo…
Sesleria albicans (Blue moor grass)	No	Yes	Yes	Yes	Fire will likely top-kill blue moor grass.	Blue moor grass is a perennial species with rhizomes that are either short and slender in grazed grassland, or long and creeping elsewhere. It is a chamaephyte with vegetative survival in the winter (apical meristems 4-6 cm above the litter layer in ungrazed plants) and slow winter growth of leaves and developing inflorescence (Dixon 1982). The response of seeds to fire is not described in the li…	The direct response of this species to fire is not described in the literature. Fire during the burning season will kill apical meristems, but resprouting from belowground buds is likely.	Perennial species. Seeds likely produced from second growing season. Flowering March to May.		Dixon, J. M. (1982). Sesleria Albicans Kit. ex Schultes (S. Varia (Jacq.) Wettst., S. Caerulea (L.) Ard. ssp. Calcarea (Celak.) Hegi). Journal of Ecology 70: 667–684 [Empirical evidence; Academic literature] Lososová, Z., Axmanová, I., Chytrý, M., Midolo, G., Abdulhak, S., Karger, D.N., Renaud, J., Van Es, J., Vittoz, P. and Thuille,r W. 2023. Seed dispersal distance classes and dispersal modes f…
Family: Polygalaceae
Polygala spp. (Milkworts, e.g., P. serpyllifolia; P. vulgaris)	No	No	Yes	Yes	Milkworts are likely killed by fire.	Milkworts are herbaceous perennials that regenerate exclusively from seed after fire. Studies in UK heathlands found milkworts did not resprout after fire, but instead relied on a soil seed bank (Mallik and Gimingham 1983; Reader et al. 1984). Recruitment was rapid in post-fire environment, with milkworts present within 3 months of a burn (Mallik and Gimingham 1983). Seed dispersal is primarily v…	Low-intensity fire appears to benefit milkwort populations in the short- to medium-term by reducing competition and increasing light availability. In a Norwegian healthand, milkwort peaked in abundance 6-8 years after a controlled burn (Måren and Vandvik 2009), before declining, presumably due to competition from late-succession species.	Perennial species. Seeds likely produced from second growing season. Flowering April until June.		Reader, R. J., Mallik, A. U., Hobbs, R. J., and Gimingham, C. H. 1984. Shoot Regeneration after Fire or Freezing Temperatures and Its Relation to Plant Life-Form for Some Heathland Species. Vegetatio 55: 181–189. [Empirical evidence; Academic literature] Mallik, A. U., and Gimingham, C. H. 1983. Regeneration of Heathland Plants following Burning. Vegetatio 53: 45–58. [Empirical evidence; Academic…
Family: Polygonaceae
Polygonum viviparum (Alpine bistort)	No	Yes	No	No	Alpine bistort is likely top-killed by fire.	Alpine bistort is a perennial, rhizomatous species. It grows slowly, with an individual leaf or inflorescence taking 3 to 4 years to reach maturity from the time the buds are formed (Diggle 1997). Flowers of this species rarely produce viable seeds, and reproduction is normally vegetative (Simmonds 1945).	The effect of fire is not described in the literature. Individuals may persist through fire by resprouting from rhizomes, but the slow growth of this species means that any damage to buds and removal of biomass may greatly reduce vigour.	Perennial species. Seeds likely produced from second growing season. Flowering May to August.		Simmonds, N. W. 1945. Polygonum L. em. Gaertn. Journal of Ecology 33: 117–120 [Empirical evidence; Academic literature] Diggle, P.K. 1997. Extreme preformation in alpine Polygonum viviparum: an architectural and Developmental Analysis. American Journal of Botany 84: 154-169 [Empirical evidence; Academic literature]
Rumex spp. (Sorrels, e.g., R. acetosa, R. acetosella)	No	Yes	Yes	Yes	Fire top-kills sorrel, but belowground rhizomes may survive even severe fires (Granström and Schimmel 1993)	Sorrels are vigorous perennial herbs with stout taproots and creeping rhizomes. Sorrels can survive severe fire and resprout from these rhizomes and roots (Granström and Schimmel 1993). Sorrels can be prolific seed producers (up to an estimated 2700 seeds per square meter; Stevens 1932; Escarre and Thompson. 1991). Seeds stored in the soil seedbank can survive fire and germinate quickly on bare g…	Sorrels are well adapted to fire and can survive even severe fire. They likely benefit from fire for colonizing new sites because they require open soil for germination (Putwain et al. 1968).	Perennial species. Seeds likely produced from second growing season. Flowering May to July.	BAP: Rumex aquaticus, Rumex rupestris; Protected: Rumex rupestris	Escarre, J. and J.D. Thompson. 1991. The effects of successional habitat variation and time of flowering on seed production in Rumex acetosella. Journal of Ecology 79: 1099-1112 [Empirical evidence; Academic literature] Fonda, R.W. 1974. Forest succession in relation to river terrace development in Olympic National Park, Washington. Ecology 55: 927-942 [Empirical evidence; Academic literature] Gr…
Family: Primulaceae
Primula spp. (Primroses, e.g., P. vulgaris, P. farinosa)	No	Yes	Yes	Yes	Primroses are likely to be top-killed by fire, with belowground rhizomes surviving.	Primroses are perennial herbs with short, ascending rhizomes, surrounded at the apex with basal remains of old leaves and numerous fleshy roots (Jacquemyn et al.2009). Primroses reproduce mainly through seeds. Vegetative spread is restricted to within very short distances from the mother plant and occurs through the production of lateral rosettes. Seeds are likely short-lived, and seedlings are r…	Primroses are likely able to survive fire due to their belowground buds and protective rosette of leaves. How fire affects primrose populations is not described in the literature, but grazing has been shown to lower intrinsic population growth rates in primroses, by decreasing flowering and therefore seedling recruitment (Endels et al. 2007). A similar response may be produced by fire.	Perennial species. Seeds likely produced from second growing season. Flowering March to July.	Protected: Primula glaucescens, Primula spectabilis	Endels, P., Jacquemyn, H., Brys, R., Hermy, M. and De Blust, G. 2002. Temporal changes (1986–1999) in populations of Primrose (Primula vulgaris Huds.) in an agricultural landscape and implications for conservation. Biological Conservation 105: 11–25 [Empirical evidence; Academic literature] Grime, J.P., Mason, G., Curtis, A.V., Rodman, J., Band, S.R., Mowforth, M.A.G., Neal, A.M. and Shaw, S. 198…
Samolus valerandi (Brookweed)	No	Yes	Yes	No	This species is likely top-killed by fire.	Clonal herb with a rhizome and evergreen leaves (Klimešová et al. 2017). It is found in exclusively wet habitats. It has a persistent seed bank, but seed disperal is poor (0.1–1 m; Lososová et al. 2023).	The effect of fire on brookweed is not described in the literature, possibly reflecting the rarity of fire occurrence in its wet habitat. Its belowground rhizome probably supports resprouting after fire. Its evergreen leaves mean that fires throughout the year will consume biomass and may reduce plant vigor.	Perennial species. Seeds likely produced from second growing season. Flowering June to August.		Klimešová, J., Danihelka, J., Chrtek, J., de Bello, F., and Herben, T. 2017. CLO-PLA: a database of clonal and budbank traits of the Central European flora. Ecology 98: 1179 [Empirical evidence; Academic literature] Lososová, Z., Axmanová, I., Chytrý, M., Midolo, G., Abdulhak, S., Karger, D.N., Renaud, J., Van Es, J., Vittoz, P. and Thuille,r W. 2023. Seed dispersal distance classes and dispersal…
Trientalis europaea (Chickweed-wintergreen)	No	Yes	Yes	No	Chickweed-wintergreen can survive fire as underground organs.	Chickweed-wintergreen is a small herbaceous perennial plant with underground perennating organs that escape the effects of fire, and from which new vegetative shoots can develop quite rapidly in suitable conditions (Mallik and Gimingham 1985; Måren and Vandvik 2009). Chickweed-wintergreen seeds can survive fire in the soil seed bank, although only a few viable seeds were found in a heathland subj…	Chickweed-wintergreen appears to cope well with low-severity fire and can achieve a high abundance within 1 year since burning and maintain that abundance for over a decade (Måren and Vandvik 2009). In a Norwegian heathland, its abundance peaked ~6 years after fire and then showed some declines beyond that, perhaps due to competition with taller, late-succesion species (Måren and Vandvik 2009).	Perennial species. Seeds likely produced from second growing season. Flowering May to July.		Mallik, A.U., Gimingham, C.H. 1985. Ecological effects of heather burning: II. effects on seed germination and vegetative regeneration. Journal of Ecology 73: 633-644 [Empirical evidence; Academic literature] Måren, I.E. and Vandvik, V. 2009. Fire and regeneration: the role of seed banks in the dynamics of northern heathlands. Journal of Vegetation Science 20: 871-888 [Empirical evidence; Academi…
Family: Ranunculaceae
Ranunculus acris (Meadow buttercup)	No	Yes	Yes	Yes	Meadow buttercup can survive fire as underground rhizomes.	Meadow buttercup is a perennial forb with creeping rhizomes (Harper 1957). These rhizomes are densely packed with starch, which support buds in regenerating biomass after disturbance such as fire (Jacobs et al. 2010). Seeds can also be stored in the soil, although viability tends to be fairly low, and so post-fire regeneration will mainly be driven by resprouting from rhizomes (Harper 1957). This…	There is no published information about the effect fire has on meadow buttercup populations. Given this species ability to endure fire, effects are predicted to be neutral.	Perennial species. Seeds likely produced from second growing season. Flowering May to August.		Harper, J. L. 1957. Ranunculus Acris L. Journal of Ecology 45: 289–342 [Empirical evidence; Academic literature] Jacobs, J., Graves, M., Mangold, J. 2010. Ecology and Management of Tall Buttercup (Ranunculus acris L.). United States Department of Agriculture Natural Resources Conservation Service Invasive Species Technical Note No. MT-27 [Expert opinion; grey literature] Lososová, Z., Axmanová, I…
Family: Rosaceae
Alchemilla spp. (Lady's mantle, e.g., A. alpina, A. filicaulis, A. glabra, A. vestita, A. vulgaris)	No	Yes	Yes	No	The direct effect of fire on lady’s mantle species is not described in the literature.	Lady’s mantle is a clump-forming or mounded perennial of open habitats, with basal leaves arising from woody rhizomes (Gehrke et al. 2008). Their ability to produce rhizomes may mean that fire top-kills these species, but underground rhizomes can survive. The ability of lady’s mantle seeds to survive fire is not described in the literature. Seed disperal in these species is poor (0.1–1 m; Lososov…	The effect of fire on lady’s mantle populations is not described in the literature.	Perennial species. Seeds likely produced from second growing season. Flowering June to September.	BAP: Alchemilla acutiloba, Alchemilla micans, Alchemilla minima, Alchemilla monticola, Alchemilla subcrenata	Gehrke, B., Brauchler, C., Romoleroux, K., Lundberg, M., Heubl, G., Eriksson, T. 2008. Molecular phylogenetics of Alchemilla, Aphanes and Lachemilla (Rosaceae) inferred from plastid and nuclear intron and spacer DNA sequences, with comments on generic classification. Molecular Phylogenetics and Evolution 47: 1030 – 1044 [Empirical evidence; Academic literature] Lososová, Z., Axmanová, I., Chytrý,…
Filipendula ulmaria/vulgaris (Meadowsweet and dropwort)	No	No	Yes	Yes	Fire will likely kill meadowsweet and dropwort.	These species reside in damp grasslands and spread rapidly by underground rhizomatous growth. However, disturbance such as grazing or mowing appears to inhibit rhizome production and vegetative spread (e.g., Grime et al. 1988; George et al. 2021). Dropwort was unable to resprout after fire in a Mediterranean scrubland (Traubaud 1992), but the response of meadowsweet to fire is not described in th…	Meadowsweet and dropwort responses to fire may depend upon their rhizome network and therefore the grazing or mowing regime they experience. Undisturbed communities with extensive rhizome spread are likely to have greater capacity to resprout after fire than those subject to regular grazing or cutting.	Perennial species. Seeds likely produced from second growing season. Flowering June to September.		George L, Rothero E.C., Tatarenko I., Wallace H., Dodd M., Reed N., Fleckney A., Bellamy G. and Gowing D. 2021. Control of meadowsweet Filipendula ulmaria through a change of management from grazing to mowing at an English floodplain meadow. Conservation Evidence Journal 18: 44-49 [Empirical evidence; Academic literature] Grime J.P., Hodgson J.G. and Hunt R. 1988. Comparative Plant Ecology: A fun…
Geum rivale (Water avens)	No	Yes	Yes	Yes	Fire may top-kill or kill water avens.	Water avens is a perennial herb that has a well-developed branched rhizome (Taylor 1997). The ability of this species to survive fire is not described in the literature, but is possible given its underground rhizome. However this species shows reduced vigour, vegetative spread and flowering under grazing (Taylor 1997). This suggests that fire may kill grazed individuals with poorly formed rhizome…	The effect of fire on water avens populations is not described in the literature. Given its enhanced vegetative and reproductive vigor when released from grazing, responses to fire may depend upon grazing intensity, and therefore, the rhizome network and soil-stored seed bank (being greater in ungrazed areas and poorly formed where grazed). In closely related G. canadense, populations increased a…	Perennial species. Seeds likely produced from second growing season. Flowering May to September.		Kiviniemi, K. 2002. Population Dynamics of Agrimonia eupatoria and Geum rivale, Two Perennial Grassland Species. Plant Ecology 159: 153–169 [Empirical evidence; Academic literature] Lososová, Z., Axmanová, I., Chytrý, M., Midolo, G., Abdulhak, S., Karger, D.N., Renaud, J., Van Es, J., Vittoz, P. and Thuiller, W. 2023. Seed dispersal distance classes and dispersal modes for the European flora. Glo…
Potentilla erecta (Tormentil)	No	Yes	Yes	Yes	Fire top-kills tormentil, but belowground rhizomes can survive.	Tormentil is a low-growing and creeping perennial herb. It has rhizomes that contain dormant buds that are underground (~2.5 cm depth; Mallik and Gimingham 1983). These buds support rapid resprouting after fire, for example, in a Scottish heathland, tormentil had already resprouted within 3 months of a prescribed fire (Mallik and Gimingham 1983). In Norwegian heathlands, tormentil was present acr…	Tormentil can endure fire well and appears to benefit from the reduced competition and increased light availability it provides. It may become outcompeted by later-succession species in the absence of fire, with population declines seen after 10 years without fire in Norwegian heathlands (Måren, and Vandvik 2009).	Perennial species. Seeds likely produced from second growing season. Flowering May to September.		Bargmann, T., Maren, I.E., Vandvik, V. 2014. Life after fire: smoke and ash as germination cues in ericads, herbs and graminoids of northern heathlands. Applied Vegetation Science 17: 670-679 [Empirical evidence; Academic literature] Lososová, Z., Axmanová, I., Chytrý, M., Midolo, G., Abdulhak, S., Karger, D.N., Renaud, J., Van Es, J., Vittoz, P. and Thuiller, W. 2023. Seed dispersal distance cla…
Prunus spinosa (Blackthorn)	No	Yes	No	Yes	Fire likely top-kills blackthorn but belowground parts survive.	Blackthorn is a large deciduous shrub or small tree. It is able to resprout after fire (Verdu 2009) from the root crown (Jenik 1994; Quevedo 2007). It is considered to have a "very high resprouting ability", with 93% of individuals surviving prescribed fire in northeastern Spain and showing regrowth from root crowns (Quevedo 2007). In addition, post-fire regrowth is very high. It was one of the f…	The effect of fire on blackthorn populations is not described in the literature. However, the high capacity to survive and resprout quickly suggests fire has a small effect on blackthorn population sizes. However, highly frequent or severe fire may increase blackthorn mortality	Perennial species. Seeds likely produced from second growing season. Flowering March to April.		Jeník, J. 1994. Clonal growth in woody plants: a review. Folia Geobotanica 29: 291-306 [Empirical evidence; Academic literature] Lososová, Z., Axmanová, I., Chytrý, M., Midolo, G., Abdulhak, S., Karger, D.N., Renaud, J., Van Es, J., Vittoz, P. and Thuiller, W. 2023. Seed dispersal distance classes and dispersal modes for the European flora. Global Ecology and Biogeography 32: 1485–1494 [Empirical…
Rubus chameamorus (Cloudberry)	No	Yes	No	Yes	Cloudberries are top-killed by fire. Their rhizomes normally survive low- to medium-severity fires (Coladonato 1993).	Woody rhizomes buried in upper parts of the soil. The rhizomes are not usually damaged by low-to medium-severity fires; however, thir shallow positioning means they may be killed by severe fires (Miller 1976). Fire effects on seed viability are not described, and seedling emergence is not described as a method of recovery after fire (Coladonato 1993). Seed dispersal distances can be considerable …	Cloudberry resprouts after fire (Foster 1985) and has been noted to have an increase in flower production and abundance after fire (Foster 1985). Its woody rhizomes expand and enable resprouting where aboveground vegetation is destroyed in lightly to moderately burned areas (Viereck 1983). Severe fires may destroy the rhizomes that are relatively shallow rooting ~10cm (Clay 2014).	Perennial species. Seeds likely produced from second growing season. Flowering June to August.		Clay, 2014 https://courses.washington.edu/esrm412/protocols/2014/RUCH.pdf [Empirical evidence; grey literature] Coladonato, M. 1993. Rubus chamaemorus. In: Fire Effects Information System, [Online]. U.S. Department of Agriculture, Forest Service, Rocky Mountain Research Station, Fire Sciences Laboratory (Producer). Available: https://www.fs.usda.gov/database/feis/plants/shrub/rubcha/all.html [Exp…
Rubus fruticosus aggregate (Bramble or blackberry)	No	Yes	Yes	Yes	High fire intensity may kill root crowns, but root crown death is variable for low- and moderate-intensity fires (Ainsworth and Mahr 2004).	Seed germination in blackberry is heat-stimulated, and seeds grow rapidly in disturbed soil. Seed dispersal distances can be considerable (400–1500 m, Lososová et al. 2023). Both roots and root crowns are capable of resprouting (Ainsworth and Mahr 2004).	Blackberry can form large fuel loads and burns intensely (Matthews no date). The heat from the fire above stimulates the seeds buried in the soils; therefore, blackberry tends to increase in number in burned areas (Matthews no date). Blackberry has been shown to regrow irrespective of fire severity (Ainsworth and Mahr 2004). Managed burning is ineffective at removing blackberry/bramble (Ainsworth…	Perennial species. Seeds likely produced from second growing season. Flowering May to July.		Ainsworth, N and Mahr, F. 2004. Response of blackberry to the 2003 wildfires in Victoria. Fourteenth Australian Weeds Conference. https://caws.org.nz/old-site/awc/2004/awc200412941.pdf [Empirical evidence; Academic literature] Lososová, Z., Axmanová, I., Chytrý, M., Midolo, G., Abdulhak, S., Karger, D.N., Renaud, J., Van Es, J., Vittoz, P. and Thuiller, W. 2023. Seed dispersal distance classes an…
Sanguinsorba spp. (Burnets, e.g., S. minor, S. officinalis)	No	Yes	Yes	Yes	Fire likely top-kills burnets with below-ground organs surviving.	Burnet species have a thick caudex protected by soil that is attached to a large, storage taproot. These belowground structures are protected from lethal temperatures, and so most fires probably only top-kill Burnets (Fryer 2008). In addition, the large taproot of burnets can store quantities of water, making them relatively drought resistant. Subsequently, the foliage of these species stays gree…	Burnets are early-successional plants that benefit from open environments. A flush of seedlings establish and surviving individuals resprout after fire, but declines happen later due to high competition and shading (Plummer 1977).	Perennial species. Seeds likely produced from second growing season. Flowering June to September.		Plummer, A.P. 1977. Revegetation of disturbed Intermountain area sites. In: Thames, J. C., ed. Reclamation and use of disturbed lands of the Southwest. Tucson, AZ: University of Arizona Press: 302-337 [Empirical evidence; Academic literature] Fryer, J.L. 2008. Sanguisorba minor. In: Fire Effects Information System, [Online]. U.S. Department of Agriculture, Forest Service, Rocky Mountain Research …
Sorbus aucuparia (Rowan)	No	Yes	Yes	Yes	Rowans are likely to be killed by fire.	Rowans are slender trees growing up to 20 m in height (Raspé et al. 2000). They have tough and fibrous roots that can reach a depth of 50 cm in the first year of growth (Gillham 1980), and thin bark (0.5 cm; Kinnaird et al. 1979). It regenerates almost entirely by seeds, which germinate in the first or second spring (Grime et al. 1988). Some regeneration occurs by epicormic shoots, in environment…	The direct response of rowan individuals and populations to fire is not reported in the literature to our knowledge. It seems likely, given its thin bark, high flammability and propensity to regenerate largely via seed, that individuals would be killed in fire. There may be some populations (such as those at high altitude), regeneration via resprouting may be more likely.	Long-lived tree. Seeds produced from ~10 years of age. Flowering April to May.		Barclay, A.M. and Crawford, R.M.M. 1984. Seedling emergence in the rowan (Sorbus aucuparia) from an altitudinal gradient. Journal of Ecology 72: 627–636. [Empirical evidence; Academic literature] Gillham, C.M. 1980. The Biology of Rowan (Sorbus aucuparia L.). The ecology of Sorbus aucuparia, taxonomy of Sorbus section aucuparia, and the use of those species as amenity trees. MSc Thesis, Universit…
Family: Rubiaceae
Galium aparine (Cleavers)	No	No	Yes	Yes	Cleavers is killed by fire	Cleavers is an annual forb that is killed by fire (Taylor 1999; Stickney and Campbell 2000; Johnson and Knapp 1995). It can recolonize burned sites through seed germination. Recruitment can be from seed sourced from unburned locations or from buried seed in burned sites. Heat may reduce the germination of cleavers seed (Pratt et al. 1984), and so stored seed survival likely depends on depth of bu…	Cleavers abundance are often reduced immediately following fire; however, this reduction is likely short lived (Gucker 2005).	Annual species. Seeds produced within one growing season. Flowering June to August.		Gucker, C.L. 2005. Galium aparine. In: Fire Effects Information System, [Online]. U.S. Department of Agriculture, Forest Service, Rocky Mountain Research Station, Fire Sciences Laboratory (Producer). [Expert opinion; grey literature] Pratt, D.W., Black, R.A., Zamora, B. A. 1984. Buried viable seed in a ponderosa pine community. Canadian Journal of Botany 62: 44-52 [Empirical evidence; Academic li…
Galium spp. (Bedstraws, e.g., G. palustre, Galium saxatile, G. uliginosum, G. verum)	No	Yes	Yes	Yes	Low-severity fires likely top-kills bedstraws with belowground structures surviving.	Bedstraws are perennial forbs that spread by underground rhizomes. When burned in low-severity fires, bedstraw likely resprouts from rhizomes (Alberdi and Cavero 2002). However, high-severity fires may damage more delicate rhizomes (Stickney and Campbell 2000). Recolonization of sites after fire can also occur through recruitment from soil-stored seeds from on- or off-site seed sources. Seeds may…	Severe fires can cause large decreases in bedstraw; however, bedstraw can remain unchanged or increase following low-severity understory fires or cool season spring and fall fires (Bradley et al. 1992; Smith and Fischer 1997). Occasional disturbance that reduces the vigour of more robust and dominant species are likely to benefit bedstraws.	Perennial species. Seeds likely produced from second growing season. Flowering May to August.	BAP - Galium pumilum, Galium tricornutum	Alberdi, L., Cavero, Y. 2002. Effect of fire on the understorey species of a Quercus ilex L. subsp. ballota (Desf.) Samp. forest in Navarra, Spain. Pages 25-32 in L. Trabaud and R. Prodon, editors. Fire and biological processes. Backhuys Publishers, Leiden, The Netherlands. [Empirical evidence; Academic literature] Bradley, A.F., Noste, N.V., Fischer, W.C. 1992. Fire ecology of forests and woodla…
Family: Salicaceae
Salix aurita (Eared willow)	No	Yes	Yes	Yes	Eared willow can survive and resprout after fire.	Eared willow is a deciduous, multi-branched shrub that can grow up to 2.5 m in height and have extensive root systems (Bean 1981). It can naturally coppice (i.e., produce new stems from the base of one that is damaged). Eared willow seeds are light and can be wind-dispersed considerable distances. Seeds are, however, short-lived. In disturbed areas, seedlings will grow quickly, even in exposed co…	Eared willow is a pioneer species that colonizes disturbed ground. It was found growing a year after a wildfire in a Danish coastal dune (Vestergaard and Alstrup 2001), although whether this was a seedling or a resprouting individual is unknown.	Long-lived tree. Seeds produced at 5–10 years of age depending upon site. Flowering May to June.		Bean, W. 1981. Trees and Shrubs Hardy in Great Britain. Vol 1 - 4 and Supplement. ISBN. [Empirical evidence; Academic literature] Vestergaard, P., and Alstrup, V. 2001. Recovery of Danish Coastal Dune Vegetation after a Wildfire. Journal of Coastal Conservation 7: 117–128 [Empirical evidence; Academic literature]
Salix spp. (shrub-forming willows, e.g., S. herbacea, S. repens, S. reticulata)	No	Yes	?	Yes	Low to moderate severity fires generally top-kill willows (Colodonato 1993). In an experimental fire below ground plant material of a shrubby willow morphotype was not affected and resprouted vigorously (Stein et al. 1992).	Most willows regrow vegetatively, where sprouting is from buds located at the base of the stem or rhizome (Beerling 1998; Zasada et al. no date). Seeds are light and can be wind-dispersed considerable distances.	In general Salix species are considered fire resistant plants. Willows are known to regenerate (resprout) vigorously after natural disturbances including fire (Lyon and Stickney 1976; Zasada and others 1983). There appear to be very few studies on willows and fire.	Long-lived shrub. Seeds produced from 5-10 years of age depending upon site. Flowering March to May.		Beerling, D.J. 1998. Biological flora of the British Isles. Salix herbacea L. Journal of Ecology 86: 872–895. [Empirical evidence; Academic literature] Coladonato, M. 1993. Salix fuscescens. In: Fire Effects Information System, [Online]. U.S. Department of Agriculture, Forest Service, Rocky Mountain Research Station, Fire Sciences Laboratory (Producer). Available: https://www.fs.usda.gov/database…
Family: Urticaceae
Urtica dioica (Stinging nettle)	No	Yes	Yes	Yes	Fire likely top-kills stinging nettle with belowground rhizomes surviving.	Stinging nettle is a perennial forb which spreads via rhizomes at and beneath the soil surface (Taylor 2009). Rhizomes can spread quickly – a rhizome planted in late summer can spread into a 2.5 m diameter area by the following year (Bassett et al. 1977). Stinging nettle survives fire by sprouting from rhizomes, and unburned plants can also quickly colonise burned patches via rhizome spread. Remo…	Stinging nettle populations appear to have a strong ability to regenerate after fire via resprouting and recruitment of seedlings. However, frequent fire during the growing season may reduce stinging nettle (Thompson and Shay 1989).	Perennial species. Seeds likely produced from second growing season. Flowering May to September.		Bassett, I. J., Crompton, C. W., Woodland, D. W. 1977. The biology of Canadian weeds. 21. Urtica dioica L. Canadian Journal of Plant Science 57: 491-498. [Empirical evidence; Academic literature] Carey, J.H. 1995. Urtica dioica. In: Fire Effects Information System, [Online]. U.S. Department of Agriculture, Forest Service, Rocky Mountain Research Station, Fire Sciences Laboratory (Producer). Avail…
Family: Violaceae
Viola spp. (Violets, e.g., V. lactea, V. palustris, V. riviniana)	No	Yes	Yes	Yes	Violets can survive low severity fires.	Violets are small perennial herbs either with (e.g., common dog violet; V. riviniana) or without (e.g., pale dog violet; V. lactea, Moore 1958) a basal rosette of leaves. Violets may also have short creeping rhizomes. The common dog violet is able to survive prescribed moorland fire, with the protection of stem apices by leaf bases in this rosette species credited as contributing to survival (Mal…	Rosette-forming violets appear to have a high tolerance of low-severity fire. How non-rosette-forming species such as V. lactea fare with fire is not described in the literature, but they are likely more vulnerable. However, all UK violets are early-successional species that are susceptible to competition from taller, more vigorous species, which may ultimately lead to their elimination (Hobbs et…	Perennial species. Seeds likely produced from second growing season. Flowering April to July.	BAP: Viola lactea, Viola persicifolia; Protected: Viola athois, Viola cazorlensis, Viola persicifolia	Hobbs, R. J., Mallik, A. U., and Gimingham, C. H. 1984. Studies on Fire in Scottish Heathland Communities: III. Vital Attributes of the Species. Journal of Ecology 72: 963–976. [Empirical evidence; Academic literature] Lososová, Z., Axmanová, I., Chytrý, M., Midolo, G., Abdulhak, S., Karger, D.N., Renaud, J., Van Es, J., Vittoz, P. and Thuiller, W. 2023. Seed dispersal distance classes and disper…
Gymnosperms
Family: Pinaceae
Pinus sylvestris (Scots pine)	Yes	No	Yes	Yes	Young Scots pine trees are easily killed by fire, but mature trees can survive.	Scots pine is a medium-sized evergreen tree, reaching heights of 15–30 m at maturity (Dallimore and Jackon 1948). It can develop a taproot (1.5–3.0 m deep), particularly on sandy soils; otherwise, most of the roots are horizontal and within 20 cm of the soil surface (Skilling 1990). The bark on the lower part of the stem is thick and fissured, while bark on the upper part of the stem is thin and …	Scots pine survival through fire is greatly linked to tree size (and therefore age). In a surface and crown wildfire in Scotland, all scots pine less than 5 cm diameter at breast height were killed outright, whilst trees greater than 38 cm in diameter survived (Sykes and Horrill 1981). However, very severe fire will kill even mature trees with stand-replacing fires killing nearly all trees (Uggla…	Long-lived perennial. Scots pine starts to produce seed from 10 - 15 years of age. Flowering May to June.		Carlisle, A., and Brown, A. H. F. 1968. Pinus Sylvestris L. Journal of Ecology 56: 269–307. [Empirical evidence; Academic literature] Dallimore, W., and Jackson, A. B. 1948. A Handbook of Coniferae. London. [Empirical evidence; Academic literature] Edwards, I., 1981. The conservation of the Glen Tanar pinewood, near Aboyne, Aberdeenshire. Scottish Forestry 35: 173–178. [Empirical evidence; Academ…
Group: Ferns
Blechnum spicant (Deer fern)	No	Yes	Yes	Yes	Deer fern is probably top-killed by fire, but rhizomes may survive light surface fires.	Rhizomes from which to resprout following low-severity fires (however these may be destroyed in high-severity fires)	Deer fern has the capacity to resprout well from rhizomes following low-severitiy fires, with high rates of survival (Sykes and Horrill 1981). More severe fires are associated with high mortality (Barbour and Billings 1988); however, sites can be colonied quickly by deer fern via spores or the spread of rhizomes from adjacent unburned areas.	Perennial species. Seeds likely produced from second growing season. Spores ripen June to August.		Sykes, J. M. Horrill, A. D. 1981. Recovery of vegetation in a Caledonian pinewood after fire. Transactions of the Botanical Society of Edinburgh 43: 317-325. [Empirical evidence; Academic literature] Barbour, M.G. Billings, W.D. eds. 1988. North American terrestrial vegetation. Cambridge; New York: Cambridge University Press. 434 p. [Empirical evidence; Academic literature]
Pteridium aquilinum (Bracken)	No	Yes	Yes	Yes	Fronds of bracken plants are generally killed by fire, but belowground rhizomes can survive (Flinn and Pringle 1983).	Bracken has a vigorous, wide-spread rhizome system belowground, reaching depths of 50 cm, and even as deep as a meter in some soils (Natural England 2008). It vigorously resprouts from rhizomes after fire.	Bracken is thought to be fire-adapted and increases its cover greatly when burned repeatedly (Natural England 2008). Fire benefits bracken by removing its competition and any standing dead biomass, and resprouting is profuse from surviving rhizomes (Page 1986). Spores germinate well on alkaline soils, allowing them to establish in the basic conditions created by fire (Gliesmann 1978).	Perennial species. Seeds likely produced from second growing season. Spores ripen July to August.		Natural England. 2008. Natural England Species Information Note SIN011 - Bracken. [Empirical evidence; grey literature] Flinn, M.A. Pringle, J.K. 1983. Heat tolerance of rhizomes of several understory species. Canadian Journal of Botany 61: 452-457. [Empirical evidence; Academic literature] Page, C. N. 1986. The strategies of bracken as a permanent ecological opportunist. In: Smith, R. T.; Taylor…
Dryopteris spp. (Woodferns, e.g., D. abbreviata, D. carthusiana, D. dilatata, D. filix-mas)	No	Yes	Yes	Yes	Woodferns can survive and resprout after low-severity surface fire when organic layer moisture inhibits heat damage to rhizomes. When the organic layer moisture is low (e.g., in dry patches or after prolonged warm weather), survival is greatly reduced (Ahlgren 1960; Hamilton and Peterson 2003).	Woodferns can resprout from belowground rhizomes following fire (Ahlgren 1960; Hamilton and Peterson 2003). Woodferns produce large numbers of wind-dispersed spores (thousands per individual; Farrer 1976). The effects of fire on these is not described.	Woodferns recover rapidly after low-severity fire via resprouting from rhizomes. The production of large numbers of wind-dispersed spores aids colonization of post-fire habitats from individuals both on-site and off-site. Because woodferns grow best in organic soil horizons, which will be reduced or removed by fire, they are unlikely to be enhanced by fire (Johnson 1999) and could be eliminated b…	Perennial species. Seeds likely produced from second growing season. Spores ripen August to November.	BAP: Dryopteris cristata	Ahlgren, C.E. 1960. Some effects of fire on reproduction and growth of vegetation in northeastern Minnesota. Ecology 41: 431-445. [Empirical evidence; Academic literature] Hamilton, E., Peterson, L. 2003. Response of vegetation to burning in a subalpine forest cutblock in central British Columbia: Otter Creek site. Research Report 23. Victoria, BC: British Columbia Ministry of Forests, Forest Sci…
Osmunda regalis (Royal fern)	No	Yes	Yes	Yes	There is no published description of the direct effects of fire on royal ferns. Its large, aboveground rhizome will likely survive low-severity fires, but may be vulnerable to higher-severity fires.	Royal fern has a massive creeping rhizome, and the rootstock can protrude several centimeters above the ground in a trunk-like structure covered with leaf sheaths and roots (Freethy 1987). Spores are viable upon dispersal and germinate rapidly, often within a day (but may not be viable for long).	Royal fern is associated with wet soils, and grows along rivers and streambanks, where the rhizome is continually bathed in running water (Cooke 2020). It is less common in wet grasslands and is rarely found in open positions. This preference for damp habitats means this species resides in low-flammability parts of the landscape and thus may experience fire rarely.	Perennial species. Seeds likely produced from second growing season.		Cooke, R.J. 2020. Osmunda regalis L. in BSBI Online Plant Atlas 2020, eds P.A. Stroh, T. A. Humphrey, R.J. Burkmar, O.L. Pescott, D.B. Roy, and K.J. Walker. https://plantatlas2020.org/atlas/2cd4p9h.v4b [Empirical evidence; Academic literature] Freethy, R. 1987. British ferns. The Crowood Press, Wiltshire. [Empirical evidence; Academic literature]
Family: Equisetaceae
Equisetum spp. (Horsetails, e.g., E. arvense, E. variegatum)	No	Yes	Yes	Yes	Horsetails are top-killed by most fires but deep rhizomes survive	Horsetails are evergreen perennials that spread underground via rhizomes, which can be as deep as 2 m undersground (in field horsetail, E. arvense) and are therefore not killed by even hot fires (Parminter 1983; Hitchcock et al. 1969). Horsetail species, such as field horsetail, regenerate rapidly after a fire (Kovalchik et al. 1988). They may also colonize disturbed areas or new sites by wind-di…	Horsetail abundance is usually unchanged or increased after fire (Hamilton 2006).	Perennial species. Seeds likely produced from second growing season. Spores produced March to April.	Protected: Equisetum ramosissinum	Bradley, A.F., Noste, N.V., Fischer, W.C. 1992. Fire ecology of forests and woodlands in Utah. Gen. Tech. Rep. INT-287. Ogden, UT: U.S. Department of Agriculture, Forest Service, Intermountain Research Station. 128 p. [Empirical evidence; grey literature] Hamilton, E.H. 2006. Vegetation development and fire effects at the Walker Creek site: comparison of forest floor and mineral soil plots. B.C. …
Family: Lycopodiaceae
Club mosses (e.g., Stag's-horn club moss (Lycopodium clavatum); marsh club moss (Lycopodiella inundata); fir llub moss (Huperzia selago); alpine club moss (Diphasiastrum alpinum))	No	No	No	No	Little information is known for UK club mosses. Information for Lycopodium clavatum suggests it is killed by fire. North American stiff club moss (Lycopodium annotinum) is killed by fire except in quick, low-intensity fires where rhizomes survived (Eriksson 1989).	Rhizomes (at the soil surface or belowground). Some species (e.g., Lycopodium clavatum) rely entirely on spores for reproduction.	Club moss survival may depend upon the depth of rhizomes which can be at the soil surface or belowground. However, UK clubmoss species tend to have surficial rhizomes which may make them vulnerable to damage by fire (Coupe et al. 1982), although they may survive a low-intensity fire and resprout. Reports of clubmoss abundance before and after fire in North America show club moss populations being…		Protected: Lycopodiella inundata	Botanical Society of Britain and Island (BSBI) 2024. Lycopodium clavatum L., Stag's-horn Club moss. https://fermanagh.bsbi.org/lycopodium-clavatum-l [Empirical evidence; Academic literature] Coupe, R.A., Ray, C.A., Comeau, A., Ketcheson, M.V., Annas, R. 1982. A guide to some common plants in the Skeena Area, British Columbia.Land Management Handbook 4. Ministry of Forests, Province of British Col…
NON-VASCULAR PLANTS
Aulacomnium palustre (Bog bead-moss)	No	Yes	No	Yes	Bog bead-moss is killed by fire, although low-severity fires that only remove shrubby fuels and not litter may leave the moss layer intact.	May reproduce from unburned gemmae, paraphyses and gametophyte fragments after fire. Spores are wind-blown, and can be disperesed long distances. The duration of spore viabilty in the soil is not described.	Low-severity fires may favor bog bead-moss because it is known to establish on burned areas (Fryer et al. 2008).			Fryer, J.L. 2008. Aulacomnium palustre. In: Fire Effects Information System, [Online]. U.S. Department of Agriculture, Forest Service, Rocky Mountain Research Station, Fire Sciences Laboratory (Producer). Available: https://www.fs.usda.gov/database/feis/plants/bryophyte/aulpal/all.html [Expert opinion; grey literature]
Ceratodon purpureus (Fire moss)	No	Yes	No	Yes	Fire moss is typically killed by fire, although low-severity fires that only remove shrubby fuels and not litter may leave the moss layer intact.	Lightweight wind-dispersed spores.	Fire moss colonizes burnt areas via its lightweight wind-blown spores that arrive in the area. Colonization is rapid (Ryoma and Laaka-Lindberg 2007). Burned surfaces provide ideal conditions for spore germination, and it can often be dominant for several years after high-severity fires (Tesky 1992). This moss is unlikely to be favored by controlled or rotational burns, which will be of too low a …			Ryoma, R., Laaka-Lindberg, S. 2007. Bryophyte recolonization on burnt soil and logs. Scandinavian Journal of Forest Research 20: 5-16. [Empirical evidence; Academic literature] Tesky, J.L. 1992. Ceratodon purpureus. In: Fire Effects Information System, [Online]. U.S. Department of Agriculture, Forest Service, Rocky Mountain Research Station, Fire Sciences Laboratory (Producer). Available: https:/…
Hylocomium splendens (Glittering wood moss)	No	No	No	Yes	Small patches may survive low-severity burns, but in general this species is killed by fire.	May recolonize from unburned fragments that survive in soil.	Glittering wood moss is not well adapted to fire and itself is often the carrier of the fire in ecosystems owing to its ability to lose moisture rapidly as humidity changes, so that it is often highly flammable. It takes many years to recover after fire (Tesky 1992).			Tesky, J.L. 1992. Hylocomium splendens. In: Fire Effects Information System, [Online]. U.S. Department of Agriculture, Forest Service, Rocky Mountain Research Station, Fire Sciences Laboratory (Producer). Available: https://www.fs.usda.gov/database/feis/plants/bryophyte/hylspl/all.html [2024, Feb 22] [Empirical evidence; grey literature]
Marchantia polymorpha (Common liverwort)	No	No	No	Yes	Not noted	Wind-blown spores (Matthews 1993).	Common liverwort is an early colonizer of burned sites and can grow rapidly after fire, attaining 100% coverage. Colonization of this species is rapid (Ryoma and Laaka-Lindberg 2007). However, it does not persist after subsequent stages of succession, but has been noted as persisting for 2–3 years as mats on thin mineral soil with charred humus in New Jersey, USA (Torrey 1932).	Sexual reproduction in spring and summer		Tesky, J.L. 1992. Hylocomium splendens. In: Fire Effects Information System, [Online]. U.S. Department of Agriculture, Forest Service, Rocky Mountain Research Station, Fire Sciences Laboratory (Producer). Available: https://www.fs.usda.gov/database/feis/plants/bryophyte/hylspl/all.html [2024, Feb 22] [Empirical evidence; grey literature] Matthews, R.F. 1993. Marchantia polymorpha. In: Fire Effect…
Pleurozium schreberi (Red-stemmed feather moss)	No	No	Yes	Yes	Red-stemmed feather moss is generally killed by severe fire because it often lacks connection to the substrate (Tesky 1992). Low-severity fires that only remove shrubby fuels and not litter may leave the moss layer intact.	Can regrow from unburned fragments remaining in the soil (Tesky 1992). Its generally high fuel moisture status, will also protect it from low severity fire.	Red-stemmed feather moss is not well adapted to fire, but some unburned fragments can remain in the soil and regrow (Tesky 1992). Typically, recovery following severe fire is very slow (Tesky 1992). The high moisture content of the moss in good health will aid survival in low-severity fires.	Spore release February to May.		Tesky, J.L. 1992. Hylocomium splendens. In: Fire Effects Information System, [Online]. U.S. Department of Agriculture, Forest Service, Rocky Mountain Research Station, Fire Sciences Laboratory (Producer). Available: https://www.fs.usda.gov/database/feis/plants/bryophyte/hylspl/all.html [Expert opinion; grey literature]
Polytrichum juniperinum (Juniper haircap)	No	Yes	Yes	Yes	Severe surface fires and ground fires likely kill juniper haircap moss. But low- to moderate-severity surface fire likely only top-kills the moss.	Juniper haircap moss has rhizoids that penetrate the soil (Fryer 2008), and an abilty to resprout after fire from stem fragments. It has wind-dispersed spores that can travel long distances, although duration of viability in the soil is not described.	Juniper haircap moss has been described as a fire follower (Fryer 2008). It can survive fire and rapidly colonized newly burned sites (Fryer 2008). Its ground-buried rhizoids allow moss to survive surface fires, which is noted as a rare ability for mosses (Fryer 2008). Juniper haircap moss occurs in ecosystems with frequent fire/short fire-return intervals (Fryer 2008) (likely including UK moorla…	Sexual reproduction in spring and summer		Fryer, J.L. 2008. Polytrichum juniperinum. In: Fire Effects Information System, [Online]. U.S. Department of Agriculture, Forest Service, Rocky Mountain Research Station, Fire Sciences Laboratory (Producer). Available: https://www.fs.usda.gov /database/feis/plants/bryophyte/poljun/all.html [Expert opinion; grey literature] Hobbs, R. J., Gimingham, C. H. 1984. Studies on fire in Scottish heathland…
Sphagnum spp.	No	Yes	Yes	Yes	Sphagnum mosses are generally top-killed by moderate- to high-severity fires. Sphagnum are likely to survive low-severity fires because their high moisture status prevents damage.	Regrowth after fire is from unburned plant parts and fragments (Burch 2009). Viability of spores over long-term storage seems to be highly variable from only a few weeks to 6 years. Clymo and Duckett (1986) suggested that the half-life of a sphagnum spore bank is likely to be 5–10 years. Field experiments with certain species suggest that S. balticum, S. lingbergii, S. fuscum and S. tenellum rema…	In studies of the Hard Hill experiment (Noble et al. 2018), Sphagnum was most frequent in plots that were burned on 10- and 20-year rotations and were least frequent in plots that had not been burned since 1954, suggesting that (low severity) burning may open up the canopy or increase bare ground after burning, decreasing competition (Noble et al. 2018). Similarly, Gimingham (1988) observed that …	Sexual reproduction in spring and summer	Protected: Sphagnum balticum	Burch, J. 2009. The regeneration of bryophytes after the burning of dry and wet heath: a literature review and a field study conducted on the North Yorks Moors. Natural England Commission Report NECR011 [Empirical evidence;grey literature] Clymo, R.S., Duckett, J.G. 1986. Regeneration of Sphagnum. New Phytologist 102: 589–614. [Empirical evidence; Academic literature] Noble, A., O’Reilly, J., Gla…
Sphagnum fuscum	Yes	Yes	Yes	Yes	Sphagnum mosses are generally top-killed by moderate- to high-severity fires Sphagnums are likely to survive low-severity fires because their high moisture status prevents damage.	Regrowth after fire is from unburned plant parts and fragments (Burch 2009). Viability of spores over long-term storage seems to be highly variable from only a few weeks to 6 years. Clymo and Duckett (1986) suggested that the half-life of a sphagnum spore bank is likely to be 5–10 years. Field experiments with certain species suggest that S. balticum, S. lingbergii, S. fuscum and S. tenellum rema…	In studies of the Hard Hill experiment (Noble et al. 2018), Sphagnum was most frequent in plots that were burned on 10- and 20-year rotations and least frequent in plots that had not been burned since 1954, suggesting that (low severity) burning may open up the canopy or increase bare ground after burning, decreasing competition (Noble et al. 2018). Similarly, Gimingham (1988) observed that bryop…	Sexual reproduction in spring and summer		Burch, J. 2009.. The regeneration of bryophytes after the burning of dry and wet heath: a literature review and a field study conducted on the North Yorks Moors. Natural England Commission Report NECR011 [Empirical evidence; grey literature] Clymo, R.S., Duckett, J.G. 1986. Regeneration of Sphagnum. New Phytologist 102: 589–614. [Empirical evidence; Academic literature] Noble, A., O’Reilly, J., G…
Sphagnum angustifolium	Yes	Yes	Yes	Yes	Sphagnum mosses are generally top-killed by moderate- to high-severity fires Sphagnums are likely to survive low-severity fires because their high moisture status prevents damage.	Regrowth after fire is from unburned plant parts and fragments (Burch 2009). Viability of spores over long-term storage seems to be highly variable from only a few weeks to 6 years. Clymo and Duckett (1986) suggested that the half-life of a sphagnum spore bank is likely to be 5–10 years. Field experiments with certain species suggest that S. balticum, S. lingbergii, S. fuscum and S. tenellum rema…	In studies of the Hard Hill experiment (Noble et al. 2018), Sphagnum was most frequent in plots that were burned on 10- and 20-year rotations and least frequent in plots that had not been burned since 1954, suggesting that (low severity) burning may open up the canopy or increase bare ground after burning, decreasing competition (Noble et al. 2018). Similarly, Gimingham (1988) observed that bryop…	Sexual reproduction in spring and summer		Burch, J. 2009. The regeneration of bryophytes after the burning of dry and wet heath: a literature review and a field study conducted on the North Yorks Moors. Natural England Commission Report NECR011 [Empirical evidence; grey literature] Clymo, R.S., Duckett, J.G. 1986. Regeneration of Sphagnum. New Phytologist 102: 589–614. [Empirical evidence; Academic literature] Noble, A., O’Reilly, J., Gl…
Sphagnum squarrosum	Yes	Yes	Yes	Yes	Sphagnum mosses are generally top-killed by moderate- to high-severity fires Sphagnums are likely to survive low-severity fires because their high moisture status prevents damage.	Regrowth after fire is from unburned plant parts and fragments (Burch 2009). Viability of spores over long-term storage seems to be highly variable from only a few weeks to 6 years. Clymo and Duckett (1986) suggested that the half-life of a sphagnum spore bank is likely to be 5–10 years. Field experiments with certain species suggest that S. balticum, S. lingbergii, S. fuscum and S. tenellum rema…	In studies of the Hard Hill experiment (Noble et al. 2018), sphagnum was most frequent in plots that were burned on 10- and 20-year rotations and were least frequent in plots that had not been burned since 1954, suggesting that (low severity) burning may open up the canopy or increase bare ground after burning, decreasing competition (Noble et al. 2018). Similarly, Gimingham (1988) observed that …	Sexual reproduction in spring and summer		Burch, J. 2009. The regeneration of bryophytes after the burning of dry and wet heath: a literature review and a field study conducted on the North Yorks Moors. Natural England Commission Report NECR011 [Empirical evidence; grey literature] Clymo, R.S., Duckett, J.G. 1986. Regeneration of Sphagnum. New Phytologist 102: 589–614. [Empirical evidence; Academic literature] Noble, A., O’Reilly, J., Gl…
